# Supplementary material for: Uncovering the biosynthetic potential of rare metagenomic DNA using co-occurrence network analysis of targeted sequences
Source: Nat Commun. 2019 Aug 26;10:3848. doi: 10.1038/s41467-019-11658-z (PMC6710260; doi:10.1038/s41467-019-11658-z)
Supplement: Supplementary file 3 — Supplementary Data 1 [file 41467_2019_11658_MOESM3_ESM.xlsx]

## Sheet: Final
Clustering prediction validation based on long-read sequencing of library subpools (Fig. 2B, left)
bar number	network	domain network			contig		domain mapping
		net_ID	net_size	#_clones_recovered	sequenced_from_subpool	accession	node_ID	domain	predicted_in_subpool	verified_in_clone	status
1		2489	3	(sequence data only)	2185	N.A.	M03851:226:000000000-BDL6J:1:2104:18229:18041;size=70	AR_KS	FALSE	FALSE
						4666	M03851:226:000000000-BDL6J:1:1106:24171:8536;size=54	AR_KS	TRUE	TRUE	TRUE
							M03851:226:000000000-BDL6J:1:2103:4694:11070;size=125	AR_KS	TRUE	TRUE	TRUE
2		834	3	(sequence data only)	2185	N.A.	M04343:111:000000000-B8YM4:1:1102:10167:24404;size=521	AR_AD	FALSE	FALSE
						13758	M04343:111:000000000-B8YM4:1:1101:8488:8516;size=16235	AR_AD	TRUE	TRUE	TRUE
							M04343:111:000000000-B8YM4:1:1102:21088:19505;size=41159	AR_AD	TRUE	TRUE	TRUE
3		2407	4	(sequence data only)	2248	N.A.	M03851:226:000000000-BDL6J:1:1108:29221:12935;size=2942	AR_KS	FALSE	FALSE
							M03851:226:000000000-BDL6J:1:2118:15588:11247;size=349	AR_KS	FALSE	FALSE
						2677	M03851:226:000000000-BDL6J:1:1105:10025:4613;size=16770	AR_KS	TRUE	TRUE	TRUE
							M03851:226:000000000-BDL6J:1:2113:22583:6624;size=3463	AR_KS	TRUE	TRUE	TRUE
4		6	4	(sequence data only)	2185	N.A.	M03834:57:000000000-B443N:1:1102:23112:17350;size=88	AR_AD	FALSE	FALSE
							M03851:226:000000000-BDL6J:1:2108:6024:11306;size=3282	AR_KS	FALSE	FALSE
						13251	M03851:226:000000000-BDL6J:1:1102:28693:10455;size=197	AR_KS	TRUE	TRUE	TRUE
							M04343:111:000000000-B8YM4:1:1116:15509:8983;size=6346	AR_AD	TRUE	TRUE	TRUE
5		295	4	(sequence data only)	2185	N.A.	M03834:57:000000000-B443N:1:1102:22899:20273;size=143	AR_AD	FALSE	FALSE
						373	M03834:57:000000000-B443N:1:1101:9464:5803;size=158	AR_AD	TRUE	TRUE	TRUE
							M03851:226:000000000-BDL6J:1:1113:24384:18443;size=426	AR_KS	TRUE	TRUE	TRUE
							M04343:111:000000000-B8YM4:1:2116:23799:21651;size=86	AR_AD	TRUE	TRUE	TRUE
6		1681	4	(sequence data only)	2248	N.A.	M03834:57:000000000-B443N:1:1101:26600:10605;size=59	AR_AD	TRUE	TRUE	TRUE
							M03834:57:000000000-B443N:1:1102:16221:17172;size=29	AR_AD	TRUE	TRUE	TRUE
						4354	M03851:226:000000000-BDL6J:1:1107:23399:6736;size=1266	AR_KS	TRUE	TRUE	TRUE
							M04343:111:000000000-B8YM4:1:1108:14313:22928;size=1086	AR_AD	TRUE	TRUE	TRUE
7		107	5	(sequence data only)	2185	N.A.	M03834:57:000000000-B443N:1:1103:16617:19903;size=39	AR_AD	FALSE	FALSE
							M03834:57:000000000-B443N:1:1105:27541:15620;size=46	AR_AD	FALSE	FALSE
							M04343:111:000000000-B8YM4:1:1102:3676:15076;size=3482	AR_AD	FALSE	FALSE
						549	M03834:57:000000000-B443N:1:1101:20068:3256;size=9772	AR_AD	TRUE	TRUE	TRUE
							M03834:57:000000000-B443N:1:1102:14109:12126;size=205	AR_AD	TRUE	TRUE	TRUE
8		285	5	(sequence data only)	2185	N.A.	M03834:57:000000000-B443N:1:1101:14440:9098;size=647	AR_AD	FALSE	FALSE
							M03834:57:000000000-B443N:1:1102:28199:9364;size=131	AR_AD	FALSE	FALSE
						10492	M03851:226:000000000-BDL6J:1:1102:15079:15906;size=393	AR_KS	TRUE	TRUE	TRUE
							M03851:226:000000000-BDL6J:1:1108:7563:11200;size=7190	AR_KS	TRUE	TRUE	TRUE
							M04343:111:000000000-B8YM4:1:1105:11905:20279;size=15024	AR_AD	TRUE	TRUE	TRUE
9		1390	6	(sequence data only)	2185	N.A.	M03834:57:000000000-B443N:1:1101:11775:16195;size=101	AR_AD	FALSE	FALSE
							M03834:57:000000000-B443N:1:1101:7453:2223;size=7133	AR_AD	FALSE	FALSE
							M04343:111:000000000-B8YM4:1:1107:14391:18398;size=32464	AR_AD	FALSE	FALSE
							M04343:111:000000000-B8YM4:1:1113:3938:17428;size=2253	AR_AD	FALSE	FALSE
						10399	M04343:111:000000000-B8YM4:1:1102:21092:5700;size=24772	AR_AD	TRUE	TRUE	TRUE
							M04343:111:000000000-B8YM4:1:1103:8991:16521;size=6134	AR_AD	TRUE	TRUE	TRUE
10		2042	6	(sequence data only)	2248	N.A.	M03851:226:000000000-BDL6J:1:1105:17056:3779;size=1868	AR_KS	FALSE	FALSE
							M03851:226:000000000-BDL6J:1:1109:11930:5914;size=2990	AR_KS	FALSE	FALSE
							M03851:226:000000000-BDL6J:1:1110:8348:5446;size=15	AR_KS	FALSE	FALSE
						1516	M03851:226:000000000-BDL6J:1:1101:23477:3378;size=2504	AR_KS	TRUE	TRUE	TRUE
							M03851:226:000000000-BDL6J:1:1106:18118:14195;size=941	AR_KS	TRUE	TRUE	TRUE
							M03851:226:000000000-BDL6J:1:1109:8025:2874;size=2763	AR_KS	TRUE	TRUE	TRUE
11		106	6	(sequence data only)	2248	N.A.	M03834:57:000000000-B443N:1:1103:10928:15545;size=373	AR_AD	FALSE	FALSE
							M03834:82:000000000-BJW7R:1:1107:5924:8853;size=13532	AR_CAP	FALSE	FALSE
							M04343:111:000000000-B8YM4:1:2113:16506:18930;size=215	AR_AD	TRUE	FALSE	FALSE
						3639	M03834:57:000000000-B443N:1:1102:12518:6301;size=490	AR_AD	TRUE	TRUE	TRUE
							M04343:111:000000000-B8YM4:1:1116:21809:11889;size=68	AR_AD	TRUE	TRUE	TRUE
							M04343:111:000000000-B8YM4:1:2102:9957:5794;size=349	AR_AD	TRUE	TRUE	TRUE
12		1035	7	(sequence data only)	2248	N.A.	M04343:111:000000000-B8YM4:1:1101:11834:12974;size=4887	AR_AD	FALSE	FALSE
							M04343:111:000000000-B8YM4:1:1104:23345:13431;size=25165	AR_AD	FALSE	FALSE
							M04343:111:000000000-B8YM4:1:1105:5960:13096;size=7670	AR_AD	FALSE	FALSE
							M04343:111:000000000-B8YM4:1:1106:13754:20199;size=13	AR_AD	FALSE	FALSE
							M04343:111:000000000-B8YM4:1:1106:14167:12492;size=8508	AR_AD	FALSE	FALSE
						3815	M03834:57:000000000-B443N:1:1101:20978:5989;size=265	AR_AD	TRUE	TRUE	TRUE
							M04343:111:000000000-B8YM4:1:2104:19961:11052;size=84	AR_AD	TRUE	TRUE	TRUE
13		1037	7	(sequence data only)	2248	N.A.	M03834:57:000000000-B443N:1:1101:11029:4365;size=1994	AR_AD	FALSE	FALSE
							M03834:57:000000000-B443N:1:1110:20810:6349;size=18	AR_AD	FALSE	FALSE
							M04343:111:000000000-B8YM4:1:1101:8184:5786;size=6814	AR_AD	FALSE	FALSE
							M04343:111:000000000-B8YM4:1:1102:20280:18280;size=13959	AR_AD	FALSE	FALSE
							M04343:111:000000000-B8YM4:1:1111:26081:20836;size=659	AR_AD	FALSE	FALSE
						3422	M03834:57:000000000-B443N:1:1101:26131:10652;size=493	AR_AD	TRUE	TRUE	TRUE
							M03851:226:000000000-BDL6J:1:2111:10975:6475;size=94	AR_KS	TRUE	TRUE	TRUE
14		152	7	(sequence data only)	2185	N.A.	M03834:57:000000000-B443N:1:1101:11802:4917;size=757	AR_AD	FALSE	FALSE
							M03834:57:000000000-B443N:1:1101:24135:6474;size=120	AR_AD	FALSE	FALSE
							M03834:57:000000000-B443N:1:1102:3744:7719;size=33	AR_AD	FALSE	FALSE
							M03834:57:000000000-B443N:1:1104:11869:19256;size=68	AR_AD	FALSE	FALSE
						15355	M03834:57:000000000-B443N:1:1101:15690:10547;size=52	AR_AD	TRUE	TRUE	TRUE
							M03834:57:000000000-B443N:1:1102:18510:17766;size=83	AR_AD	TRUE	TRUE	TRUE
							M04343:111:000000000-B8YM4:1:2114:17997:11682;size=82	AR_AD	TRUE	TRUE	TRUE
15		11	9	(sequence data only)	2248	N.A.	M03834:57:000000000-B443N:1:1105:7448:8427;size=31	AR_AD	FALSE	FALSE
							M03851:226:000000000-BDL6J:1:1115:16150:12645;size=2378	AR_KS	FALSE	FALSE
							M03851:226:000000000-BDL6J:1:1118:15935:5142;size=181	AR_KS	FALSE	FALSE
							M04343:111:000000000-B8YM4:1:2116:15710:14564;size=293	AR_AD	FALSE	FALSE
						3403	M03834:57:000000000-B443N:1:1101:15754:11535;size=1846	AR_AD	TRUE	TRUE	TRUE
							M03834:57:000000000-B443N:1:1102:14535:14810;size=289	AR_AD	TRUE	TRUE	TRUE
							M03834:57:000000000-B443N:1:1104:14282:17238;size=119	AR_AD	TRUE	TRUE	TRUE
							M03834:57:000000000-B443N:1:1105:6941:2654;size=122	AR_AD	TRUE	TRUE	TRUE
							M04343:111:000000000-B8YM4:1:1108:12198:13226;size=9835	AR_AD	TRUE	TRUE	TRUE
16		665	10	(sequence data only)	2248	N.A.	M03834:57:000000000-B443N:1:1105:5442:10828;size=20	AR_AD	FALSE	FALSE
							M04343:111:000000000-B8YM4:1:1105:10972:18420;size=5675	AR_AD	FALSE	FALSE
							M04343:111:000000000-B8YM4:1:1106:3516:18908;size=324	AR_AD	FALSE	FALSE
							M04343:111:000000000-B8YM4:1:1117:17564:23570;size=804	AR_AD	FALSE	FALSE
						785	M03834:57:000000000-B443N:1:1101:13133:9432;size=95	AR_AD	TRUE	TRUE	TRUE
							M03834:57:000000000-B443N:1:1101:14561:22658;size=33	AR_AD	TRUE	TRUE	TRUE
							M03834:57:000000000-B443N:1:1101:7480:2851;size=348	AR_AD	TRUE	TRUE	TRUE
							M04343:111:000000000-B8YM4:1:1102:10019:13834;size=15951	AR_AD	TRUE	TRUE	TRUE
							M04343:111:000000000-B8YM4:1:1103:11260:17721;size=7615	AR_AD	TRUE	TRUE	TRUE
							M04343:111:000000000-B8YM4:1:2101:25536:15383;size=372	AR_AD	TRUE	TRUE	TRUE
Clustering prediction validation based on physical recovery and sequencing of a single library clone (Fig. 2B, center)
bar number	network	domain network		recoverd clone			domain mapping
		net_ID	net_size	#_clones_recovered	recovered_from_subpools	accession	node_ID	domain	predicted_in_subpool	verified_in_clone	status
1		476	3	1	2296	246	M03834:57:000000000-B443N:1:1101:19090:3450;size=916	AR_AD	TRUE	TRUE	TRUE
							M03834:57:000000000-B443N:1:1101:19982:10602;size=55	AR_AD	TRUE	TRUE	TRUE
						MN161630	M03834:57:000000000-B443N:1:1106:2798:15825;size=40	AR_AD	FALSE	TRUE
2		2588	3	1	1156	484	M03834:57:000000000-B443N:1:1101:19834:5453;size=128	AR_AD	TRUE	TRUE	TRUE
							M03834:57:000000000-B443N:1:1106:10648:2318;size=68	AR_AD	TRUE	TRUE	TRUE
						MN161652	M04343:111:000000000-B8YM4:1:1101:5982:7215;size=160	AR_AD	TRUE	TRUE	TRUE
3		2426	3	1	1787	226	M03834:57:000000000-B443N:1:1101:27323:8700;size=52	AR_AD	TRUE	TRUE	TRUE
							M03834:57:000000000-B443N:1:1102:19299:7504;size=148	AR_AD	TRUE	TRUE	TRUE
						MN161627	M04343:111:000000000-B8YM4:1:2109:21729:21633;size=242	AR_AD	TRUE	TRUE	TRUE
4		902	3	1	1513	507	M03834:57:000000000-B443N:1:1107:25995:4643;size=23	AR_AD	TRUE	TRUE	TRUE
							M04343:111:000000000-B8YM4:1:1109:7206:10287;size=4140	AR_AD	TRUE	TRUE	TRUE
						MN161653	M04343:111:000000000-B8YM4:1:2107:19307:23007;size=1829	AR_AD	TRUE	TRUE	TRUE
5		1739	3	1	754	248	M03834:57:000000000-B443N:1:1102:13157:7857;size=41	AR_AD	TRUE	TRUE	TRUE
							M04343:111:000000000-B8YM4:1:2105:17276:17009;size=90	AR_AD	TRUE	TRUE	TRUE
						MN161631	M04343:111:000000000-B8YM4:1:2116:8701:6088;size=140	AR_AD	TRUE	TRUE	TRUE
6		2489	3	1	1394	348	M03834:57:000000000-B443N:1:1101:21572:18480;size=167	AR_AD	TRUE	TRUE	TRUE
							M03834:57:000000000-B443N:1:1106:26177:10396;size=53	AR_AD	TRUE	TRUE	TRUE
						MN161646	M04343:111:000000000-B8YM4:1:1103:14081:10502;size=795	AR_AD	TRUE	TRUE	TRUE
7		1813	3	1	439	284	M03834:57:000000000-B443N:1:1101:21405:11121;size=807	AR_AD	TRUE	TRUE	TRUE
							M04343:111:000000000-B8YM4:1:1103:4371:14104;size=2919	AR_AD	TRUE	TRUE	TRUE
						MN161634	M04343:111:000000000-B8YM4:1:1107:3315:14122;size=754	AR_AD	TRUE	TRUE	TRUE
8		705	3	1	1743	44	M03834:57:000000000-B443N:1:1107:18444:12791;size=33	AR_AD	TRUE	TRUE	TRUE
							M04343:111:000000000-B8YM4:1:1104:6529:5539;size=1729	AR_AD	TRUE	TRUE	TRUE
						MN161618	M04343:111:000000000-B8YM4:1:2102:10080:6987;size=672	AR_AD	TRUE	TRUE	TRUE
9		2671	3	1	456	28	M03834:57:000000000-B443N:1:1101:3953:20174;size=696	AR_AD	TRUE	TRUE	TRUE
							M03834:57:000000000-B443N:1:1109:17613:6832;size=36	AR_AD	TRUE	TRUE	TRUE
						MN161610	M04343:111:000000000-B8YM4:1:2105:20269:22833;size=3402	AR_AD	TRUE	TRUE	TRUE
10		389	3	1	368	900	M03834:57:000000000-B443N:1:1101:20117:20909;size=75	AR_AD	TRUE	TRUE	TRUE
							M03834:57:000000000-B443N:1:1102:3539:15093;size=88	AR_AD	TRUE	TRUE	TRUE
						MN161659	M03834:57:000000000-B443N:1:1103:14973:8754;size=322	AR_AD	TRUE	TRUE	TRUE
11		2479	3	1	529	309	M03851:226:000000000-BDL6J:1:1105:24330:8620;size=842	AR_KS	TRUE	TRUE	TRUE
							M03851:226:000000000-BDL6J:1:1106:26171:6418;size=956	AR_KS	TRUE	TRUE	TRUE
						MN161636	M03851:226:000000000-BDL6J:1:1106:7286:19730;size=3936	AR_KS	TRUE	TRUE	TRUE
12		1478	3	1	1000	47	M04343:111:000000000-B8YM4:1:1109:9170:1337;size=40	AR_AD	TRUE	TRUE	TRUE
							M04343:111:000000000-B8YM4:1:1113:17413:19945;size=23	AR_AD	TRUE	TRUE	TRUE
						MN161621	M04343:111:000000000-B8YM4:1:1114:4280:6848;size=1764	AR_AD	TRUE	TRUE	TRUE
13		869	3	1	2302	336	M03834:57:000000000-B443N:1:1104:3017:8605;size=16	AR_AD	TRUE	TRUE	TRUE
							M04343:111:000000000-B8YM4:1:1108:11365:21573;size=801	AR_AD	TRUE	TRUE	TRUE
						MN161644	M04343:111:000000000-B8YM4:1:1118:3750:10823;size=110	AR_AD	TRUE	TRUE	TRUE
14		2967	3	1	2100	1002	M03834:57:000000000-B443N:1:1102:11450:10503;size=72	AR_AD	TRUE	TRUE	TRUE
							M03851:226:000000000-BDL6J:1:2118:6459:18386;size=59	AR_KS	TRUE	TRUE	TRUE
						MN161661	M04343:111:000000000-B8YM4:1:2113:11600:19487;size=13	AR_AD	TRUE	TRUE	TRUE
15		1279	3	1	2167	25	M03834:57:000000000-B443N:1:1106:11173:9122;size=62	AR_KS	TRUE	TRUE	TRUE
							M03851:226:000000000-BDL6J:1:1115:16462:3905;size=597	AR_AD	TRUE	TRUE	TRUE
						MN161608	M04343:111:000000000-B8YM4:1:1116:20819:22380;size=412	AR_AD	TRUE	TRUE	TRUE
16		857	3	1	1575	16	M03834:57:000000000-B443N:1:1101:14879:7133;size=605	AR_AD	TRUE	TRUE	TRUE
							M04343:111:000000000-B8YM4:1:1105:7967:14029;size=1335	AR_AD	TRUE	TRUE	TRUE
						MN161605	M04343:111:000000000-B8YM4:1:1106:11862:3005;size=6719	AR_AD	TRUE	TRUE	TRUE
17		3064	3	1	2176	811	M03851:226:000000000-BDL6J:1:2119:3107:19202;size=65	AR_KS	TRUE	TRUE	TRUE
							M04343:111:000000000-B8YM4:1:1102:16710:18605;size=57	AR_AD	TRUE	TRUE	TRUE
						MN161658	M04343:111:000000000-B8YM4:1:1111:10758:6879;size=680	AR_AD	TRUE	TRUE	TRUE
18		1286	3	1	1856	253	M03834:57:000000000-B443N:1:1101:14142:13036;size=90	AR_AD	TRUE	TRUE	TRUE
							M04343:111:000000000-B8YM4:1:1117:4744:8962;size=872	AR_AD	TRUE	TRUE	TRUE
						MN161632	M04343:111:000000000-B8YM4:1:1118:7821:18254;size=1997	AR_AD	TRUE	TRUE	TRUE
19		2673	3	1	1916	43	M03834:57:000000000-B443N:1:1101:25177:4380;size=311	AR_AD	TRUE	TRUE	TRUE
							M03834:57:000000000-B443N:1:1101:7405:1970;size=1891	AR_AD	TRUE	TRUE	TRUE
						MN161617	M03834:57:000000000-B443N:1:1103:28385:8730;size=57	AR_AD	TRUE	TRUE	TRUE
20		426	3	1	466	317	M03834:57:000000000-B443N:1:1101:10650:1891;size=88	AR_AD	TRUE	TRUE	TRUE
							M03834:57:000000000-B443N:1:1101:11299:2480;size=242	AR_AD	TRUE	TRUE	TRUE
						MN161638	M03834:57:000000000-B443N:1:1105:9558:12451;size=118	AR_AD	TRUE	TRUE	TRUE
21		2491	3	1	2220	328	M03834:57:000000000-B443N:1:1101:24695:13785;size=125	AR_KS	TRUE	TRUE	TRUE
							M03851:226:000000000-BDL6J:1:1104:5354:7124;size=150	AR_AD	TRUE	TRUE	TRUE
						MN161643	M04343:111:000000000-B8YM4:1:1103:12992:6019;size=474	AR_AD	TRUE	TRUE	TRUE
22		2730	3	1	962	2	M03834:57:000000000-B443N:1:1101:18423:6209;size=506	AR_AD	TRUE	TRUE	TRUE
							M03834:57:000000000-B443N:1:1103:20071:8071;size=55	AR_AD	TRUE	TRUE	TRUE
						MN161601	M03834:57:000000000-B443N:1:1103:7864:17515;size=113	AR_AD	TRUE	TRUE	TRUE
23		1990	4	1	1973	291	M03834:57:000000000-B443N:1:1101:11674:3144;size=1633	AR_AD	TRUE	TRUE	TRUE
							M03834:57:000000000-B443N:1:1102:4415:13952;size=29	AR_AD	TRUE	TRUE	TRUE
							M03851:226:000000000-BDL6J:1:1104:27412:16471;size=1235	AR_KS	FALSE	FALSE
						MN161635	M04343:111:000000000-B8YM4:1:1105:7204:7132;size=4170	AR_AD	TRUE	TRUE	TRUE
24		359	4	1	294	322	M03834:57:000000000-B443N:1:1101:9464:5803;size=158	AR_AD	TRUE	TRUE	TRUE
							M03834:57:000000000-B443N:1:1102:22899:20273;size=143	AR_KS	FALSE	FALSE
							M03851:226:000000000-BDL6J:1:1113:24384:18443;size=426	AR_AD	TRUE	TRUE	TRUE
						MN161641	M04343:111:000000000-B8YM4:1:2116:23799:21651;size=86	AR_AD	TRUE	TRUE	TRUE
25		1050	4	1	2066	31	M03834:57:000000000-B443N:1:1105:25146:8029;size=61	AR_AD	FALSE	TRUE
							M04343:111:000000000-B8YM4:1:1102:13856:22434;size=1313	AR_AD	TRUE	TRUE	TRUE
							M04343:111:000000000-B8YM4:1:1106:9492:17074;size=855	AR_AD	TRUE	TRUE	TRUE
						MN161612	M04343:111:000000000-B8YM4:1:1107:18124:16429;size=2430	AR_AD	TRUE	TRUE	TRUE
26		2581	4	1	1613	40	M03834:57:000000000-B443N:1:1102:13501:6270;size=67	AR_AD	TRUE	TRUE	TRUE
							M03834:57:000000000-B443N:1:1103:12226:13885;size=50	AR_AD	TRUE	TRUE	TRUE
							M03834:57:000000000-B443N:1:1104:10977:17691;size=162	AR_AD	TRUE	TRUE	TRUE
						MN161614	M03834:57:000000000-B443N:1:1104:28083:12571;size=16	AR_AD	TRUE	TRUE	TRUE
27		2070	4	1	225	917	M03834:57:000000000-B443N:1:1101:20410:9352;size=265	AR_AD	TRUE	TRUE	TRUE
							M03834:57:000000000-B443N:1:1102:22777:3903;size=230	AR_AD	TRUE	TRUE	TRUE
							M04343:111:000000000-B8YM4:1:1103:16480:7168;size=694	AR_AD	TRUE	FALSE	FALSE
						MN161660	M04343:111:000000000-B8YM4:1:1108:11218:6707;size=23037	AR_AD	TRUE	TRUE	TRUE
28		719	4	1	2177	320	M03834:57:000000000-B443N:1:1102:21800:11002;size=106	AR_AD	TRUE	TRUE	TRUE
							M03834:57:000000000-B443N:1:1103:11160:7363;size=48	AR_AD	TRUE	TRUE	TRUE
							M03834:57:000000000-B443N:1:1103:12307:7411;size=270	AR_AD	TRUE	TRUE	TRUE
						MN161640	M03851:226:000000000-BDL6J:1:2108:6942:9325;size=470	AR_KS	TRUE	TRUE	TRUE
29		2464	4	1	545	229	M03851:226:000000000-BDL6J:1:1103:17314:21660;size=12	AR_KS	TRUE	TRUE	TRUE
							M03851:226:000000000-BDL6J:1:1108:2370:9437;size=11	AR_KS	TRUE	TRUE	TRUE
							M03851:226:000000000-BDL6J:1:1119:22633:14973;size=76	AR_AD	TRUE	TRUE	TRUE
						MN161628	M04343:111:000000000-B8YM4:1:1105:8084:21049;size=3576	AR_KS	TRUE	TRUE	TRUE
30		2441	4	1	549	232	M03851:226:000000000-BDL6J:1:1103:15968:7184;size=576	AR_KS	TRUE	TRUE	TRUE
							M03851:226:000000000-BDL6J:1:1106:17001:18366;size=279	AR_KS	TRUE	TRUE	TRUE
							M03851:226:000000000-BDL6J:1:1107:27676:11795;size=58	AR_KS	TRUE	TRUE	TRUE
						MN161629	M03851:226:000000000-BDL6J:1:1117:20640:5862;size=158	AR_KS	TRUE	TRUE	TRUE
31		1841	4	1	553	318	M03834:57:000000000-B443N:1:1109:16696:6174;size=15	AR_AD	TRUE	TRUE	TRUE
							M04343:111:000000000-B8YM4:1:1101:12301:24642;size=11	AR_AD	TRUE	TRUE	TRUE
							M04343:111:000000000-B8YM4:1:1115:27463:6088;size=469	AR_AD	TRUE	TRUE	TRUE
						MN161639	M04343:111:000000000-B8YM4:1:2105:22605:5066;size=501	AR_AD	TRUE	TRUE	TRUE
32		404	4	1	1399	326	M03834:57:000000000-B443N:1:1101:7754:16456;size=412	AR_AD	TRUE	TRUE	TRUE
							M04343:111:000000000-B8YM4:1:2103:20029:12738;size=39	AR_AD	TRUE	TRUE	TRUE
							M04343:111:000000000-B8YM4:1:2105:11757:18075;size=4631	AR_AD	TRUE	TRUE	TRUE
						MN161642	M04343:111:000000000-B8YM4:1:2105:3550:11131;size=35	AR_AD	TRUE	TRUE	TRUE
33		1458	4	1	978	264	M03834:57:000000000-B443N:1:1102:11254:6509;size=129	AR_AD	TRUE	TRUE	TRUE
							M04343:111:000000000-B8YM4:1:1113:5411:5100;size=15	AR_AD	TRUE	TRUE	TRUE
							M04343:111:000000000-B8YM4:1:1119:13978:15449;size=100	AR_AD	TRUE	FALSE	FALSE
						MN161633	M04343:111:000000000-B8YM4:1:2113:20879:24259;size=193	AR_AD	TRUE	TRUE	TRUE
34		1913	4	1	154	683	M03834:57:000000000-B443N:1:1101:26874:16520;size=152	AR_KS	TRUE	TRUE	TRUE
							M03851:226:000000000-BDL6J:1:1101:20859:13082;size=1451	AR_KS	TRUE	TRUE	TRUE
							M03851:226:000000000-BDL6J:1:1101:8309:4560;size=1734	AR_KS	TRUE	TRUE	TRUE
						MN161657	M03851:226:000000000-BDL6J:1:1101:8330:5115;size=9581	AR_AD	TRUE	TRUE	TRUE
35		323	4	1	1502	73	M04343:111:000000000-B8YM4:1:1105:7790:13640;size=10438	AR_AD	TRUE	TRUE	TRUE
							M04343:111:000000000-B8YM4:1:1113:26954:9489;size=432	AR_AD	TRUE	TRUE	TRUE
							M04343:111:000000000-B8YM4:1:1114:17457:20693;size=3859	AR_AD	TRUE	TRUE	TRUE
						MN161622	M04343:111:000000000-B8YM4:1:2104:3582:10923;size=699	AR_AD	TRUE	TRUE	TRUE
36		1693	4	1	1076	9	M04343:111:000000000-B8YM4:1:1102:12098:6841;size=1175	AR_AD	TRUE	TRUE	TRUE
							M04343:111:000000000-B8YM4:1:1104:18699:2808;size=1246	AR_AD	TRUE	TRUE	TRUE
							M04343:111:000000000-B8YM4:1:1108:17493:14447;size=6954	AR_AD	TRUE	TRUE	TRUE
						MN161603	M04343:111:000000000-B8YM4:1:2112:10616:16007;size=63	AR_AD	TRUE	TRUE	TRUE
37		896	4	1	923	347	M03834:57:000000000-B443N:1:1101:10982:6581;size=105	AR_AD	TRUE	TRUE	TRUE
							M03834:57:000000000-B443N:1:1101:12680:9638;size=56	AR_AD	TRUE	TRUE	TRUE
							M04343:111:000000000-B8YM4:1:2108:2656:12741;size=38	AR_AD	TRUE	TRUE	TRUE
						MN161645	M04343:111:000000000-B8YM4:1:2111:11197:20646;size=126	AR_AD	TRUE	TRUE	TRUE
38		338	4	1	529	29	M03834:57:000000000-B443N:1:1102:27954:7159;size=205	AR_AD	TRUE	TRUE	TRUE
							M04343:111:000000000-B8YM4:1:1105:12271:11392;size=77	AR_AD	TRUE	TRUE	TRUE
							M04343:111:000000000-B8YM4:1:1114:10202:20822;size=1231	AR_AD	TRUE	TRUE	TRUE
						MN161611	M04343:111:000000000-B8YM4:1:2108:21749:21173;size=69	AR_AD	TRUE	TRUE	TRUE
39		2068	5	1	1551	358	M03834:57:000000000-B443N:1:1101:10417:5806;size=1642	AR_AD	FALSE	FALSE
							M03834:57:000000000-B443N:1:1101:15264:2407;size=1620	AR_AD	TRUE	TRUE	TRUE
							M03834:57:000000000-B443N:1:1101:5664:16999;size=694	AR_AD	TRUE	FALSE	FALSE
							M03834:57:000000000-B443N:1:1101:8823:16511;size=107	AR_AD	TRUE	TRUE	TRUE
						MN161649	M04343:111:000000000-B8YM4:1:1102:14519:10417;size=16361	AR_AD	TRUE	TRUE	TRUE
40		920	5	1	1713	572	M03834:57:000000000-B443N:1:1101:10798:7170;size=1135	AR_AD	TRUE	TRUE	TRUE
							M03834:57:000000000-B443N:1:1101:27920:14968;size=1099	AR_AD	TRUE	TRUE	TRUE
							M03834:57:000000000-B443N:1:1101:7864:6757;size=696	AR_AD	FALSE	FALSE
							M03834:57:000000000-B443N:1:1104:18081:20217;size=91	AR_AD	TRUE	TRUE	TRUE
						MN161655	M04343:111:000000000-B8YM4:1:1108:6089:20921;size=222	AR_AD	TRUE	TRUE	TRUE
41		307	5	1	2250	26	M03834:57:000000000-B443N:1:1101:27830:9545;size=623	AR_AD	TRUE	TRUE	TRUE
							M03834:57:000000000-B443N:1:1107:4526:9132;size=44	AR_AD	TRUE	TRUE	TRUE
							M04343:111:000000000-B8YM4:1:1101:14609:16805;size=10975	AR_AD	TRUE	TRUE	TRUE
							M04343:111:000000000-B8YM4:1:1103:21014:14528;size=6621	AR_AD	TRUE	TRUE	TRUE
						MN161609	M04343:111:000000000-B8YM4:1:1112:4429:18979;size=8933	AR_AD	FALSE	FALSE
42		346	5	1	2266	355	M03834:57:000000000-B443N:1:1101:11107:5804;size=87	AR_AD	TRUE	TRUE	TRUE
							M03834:57:000000000-B443N:1:1101:19299:14320;size=193	AR_AD	TRUE	TRUE	TRUE
							M03834:57:000000000-B443N:1:1102:22588:8616;size=499	AR_AD	TRUE	TRUE	TRUE
							M03834:57:000000000-B443N:1:1102:25024:17496;size=273	AR_AD	TRUE	TRUE	TRUE
						MN161648	M03834:57:000000000-B443N:1:1103:28234:10733;size=172	AR_AD	TRUE	TRUE	TRUE
43		342	5	1	1404	45	M03834:57:000000000-B443N:1:1101:13050:6226;size=674	AR_AD	TRUE	TRUE	TRUE
							M03834:57:000000000-B443N:1:1101:16149:2753;size=549	AR_AD	TRUE	TRUE	TRUE
							M03834:57:000000000-B443N:1:1101:8763:2742;size=521	AR_AD	TRUE	TRUE	TRUE
							M03834:57:000000000-B443N:1:1101:9610:3360;size=710	AR_AD	TRUE	TRUE	TRUE
						MN161619	M03834:57:000000000-B443N:1:1103:2794:11791;size=365	AR_AD	TRUE	TRUE	TRUE
44		763	5	1	2121	352	M03834:57:000000000-B443N:1:1102:28675:16666;size=76	AR_AD	TRUE	TRUE	TRUE
							M03834:57:000000000-B443N:1:1103:13252:16275;size=73	AR_AD	TRUE	TRUE	TRUE
							M03834:57:000000000-B443N:1:1104:12570:14709;size=20	AR_AD	TRUE	TRUE	TRUE
							M04343:111:000000000-B8YM4:1:1103:4820:20977;size=231	AR_AD	TRUE	TRUE	TRUE
						MN161647	M04343:111:000000000-B8YM4:1:1113:24961:17057;size=1557	AR_AD	TRUE	TRUE	TRUE
45		1209	5	1	1993	394	M03834:57:000000000-B443N:1:1101:13879:5749;size=146	AR_AD	TRUE	TRUE	TRUE
							M03834:57:000000000-B443N:1:1102:15661:11399;size=83	AR_AD	TRUE	TRUE	TRUE
							M03834:57:000000000-B443N:1:1104:27042:9208;size=31	AR_AD	TRUE	FALSE	FALSE
							M03834:57:000000000-B443N:1:1111:20051:8302;size=110	AR_KS	TRUE	TRUE	TRUE
						MN161650	M03851:226:000000000-BDL6J:1:1105:27651:15384;size=5101	AR_AD	TRUE	TRUE	TRUE
46		2179	6	1	872	1	M03834:57:000000000-B443N:1:1102:14777:9437;size=445	AR_AD	TRUE	FALSE	FALSE
							M03834:57:000000000-B443N:1:1103:19411:12172;size=122	AR_AD	TRUE	TRUE	TRUE
							M03834:57:000000000-B443N:1:1103:4454:19599;size=177	AR_AD	FALSE	FALSE
							M03834:57:000000000-B443N:1:1108:12853:12082;size=23	AR_AD	TRUE	TRUE	TRUE
							M04343:111:000000000-B8YM4:1:1105:18827:12339;size=3963	AR_AD	TRUE	TRUE	TRUE
						MN161598	M04343:111:000000000-B8YM4:1:2112:8550:2277;size=61	AR_AD	TRUE	TRUE	TRUE
47		171	6	1	1387	666	M03851:226:000000000-BDL6J:1:1102:13764:13603;size=1497	AR_KS	TRUE	TRUE	TRUE
							M03851:226:000000000-BDL6J:1:1102:21832:4728;size=54	AR_KS	TRUE	TRUE	TRUE
							M03851:226:000000000-BDL6J:1:1104:18957:11083;size=2162	AR_KS	TRUE	TRUE	TRUE
							M03851:226:000000000-BDL6J:1:1106:7223:8327;size=78	AR_KS	FALSE	TRUE
							M03851:226:000000000-BDL6J:1:1108:24459:20859;size=329	AR_KS	TRUE	TRUE	TRUE
						MN161656	M03851:226:000000000-BDL6J:1:2115:15228:21288;size=983	AR_KS	TRUE	TRUE	TRUE
48		861	6	1	588	96	M03834:57:000000000-B443N:1:1101:21645:3827;size=325	AR_AD	FALSE	TRUE
							M03834:57:000000000-B443N:1:1101:4290:18509;size=285	AR_AD	TRUE	TRUE	TRUE
							M03834:57:000000000-B443N:1:1102:18321:2406;size=187	AR_AD	TRUE	TRUE	TRUE
							M04343:111:000000000-B8YM4:1:1109:14795:6222;size=138	AR_AD	TRUE	TRUE	TRUE
							M04343:111:000000000-B8YM4:1:1114:18674:18148;size=12244	AR_AD	TRUE	TRUE	TRUE
						MN161625	M04343:111:000000000-B8YM4:1:2112:8003:11035;size=53	AR_AD	TRUE	TRUE	TRUE
49		412	6	1	1633	41	M03834:57:000000000-B443N:1:1101:16023:3237;size=1094	AR_AD	TRUE	TRUE	TRUE
							M03834:57:000000000-B443N:1:1104:2865:8948;size=76	AR_AD	TRUE	TRUE	TRUE
							M04343:111:000000000-B8YM4:1:1109:6244:20444;size=111	AR_AD	TRUE	TRUE	TRUE
							M04343:111:000000000-B8YM4:1:1113:16781:15148;size=434	AR_AD	TRUE	TRUE	TRUE
							M04343:111:000000000-B8YM4:1:1116:16764:17807;size=367	AR_AD	TRUE	TRUE	TRUE
						MN161615	M04343:111:000000000-B8YM4:1:1116:26190:13382;size=1107	AR_AD	TRUE	TRUE	TRUE
50		1307	6	1	1891	11	M03834:57:000000000-B443N:1:1101:10689:11571;size=275	AR_AD	TRUE	TRUE	TRUE
							M03834:57:000000000-B443N:1:1101:19570:9418;size=785	AR_AD	TRUE	TRUE	TRUE
							M03834:57:000000000-B443N:1:1101:9129:5691;size=1060	AR_AD	TRUE	TRUE	TRUE
							M03834:57:000000000-B443N:1:1103:8772:7027;size=180	AR_AD	TRUE	TRUE	TRUE
							M04343:111:000000000-B8YM4:1:1115:12087:10150;size=339	AR_AD	TRUE	TRUE	TRUE
						MN161604	M04343:111:000000000-B8YM4:1:1118:7433:10271;size=902	AR_AD	TRUE	TRUE	TRUE
51		193	7	1	311	212	M03851:226:000000000-BDL6J:1:1111:15715:14078;size=4486	AR_KS	FALSE	FALSE
							M03851:226:000000000-BDL6J:1:1112:15157:20472;size=66	AR_KS	FALSE	FALSE
							M03851:226:000000000-BDL6J:1:1112:8059:5174;size=3209	AR_KS	TRUE	TRUE	TRUE
							M03851:226:000000000-BDL6J:1:2105:11184:22564;size=18	AR_KS	TRUE	TRUE	TRUE
							M03851:226:000000000-BDL6J:1:2113:19503:6813;size=330	AR_KS	TRUE	TRUE	TRUE
							M03851:226:000000000-BDL6J:1:2119:15917:20181;size=176	AR_KS	TRUE	TRUE	TRUE
						MN161626	M03851:226:000000000-BDL6J:1:2119:3650:9080;size=17	AR_KS	FALSE	FALSE
52		844	7	1	2090	46	M03834:57:000000000-B443N:1:1101:14621:5708;size=1122	AR_AD	TRUE	TRUE	TRUE
							M03834:57:000000000-B443N:1:1101:18946:6625;size=2737	AR_AD	TRUE	TRUE	TRUE
							M03834:57:000000000-B443N:1:1101:20542:3797;size=616	AR_AD	TRUE	TRUE	TRUE
							M03834:57:000000000-B443N:1:1101:22980:4062;size=107	AR_AD	TRUE	TRUE	TRUE
							M03834:57:000000000-B443N:1:1101:7158:3603;size=6075	AR_AD	TRUE	TRUE	TRUE
							M04343:111:000000000-B8YM4:1:2107:3742:6995;size=182	AR_AD	FALSE	FALSE
						MN161620	M04343:111:000000000-B8YM4:1:2110:5116:10647;size=1179	AR_AD	FALSE	FALSE
53		399	7	1	1091	38	M03834:57:000000000-B443N:1:1101:8905:14786;size=61	AR_AD	TRUE	TRUE	TRUE
							M03834:57:000000000-B443N:1:1101:9868:12356;size=420	AR_AD	FALSE	FALSE
							M03834:57:000000000-B443N:1:1112:16478:5542;size=27	AR_AD	TRUE	TRUE	TRUE
							M04343:111:000000000-B8YM4:1:1102:23563:19006;size=2915	AR_AD	TRUE	TRUE	TRUE
							M04343:111:000000000-B8YM4:1:1116:24579:21662;size=1055	AR_AD	TRUE	FALSE	FALSE
							M04343:111:000000000-B8YM4:1:2110:23857:5744;size=188	AR_AD	FALSE	FALSE
						MN161613	M04343:111:000000000-B8YM4:1:2111:18202:12407;size=962	AR_AD	TRUE	TRUE	TRUE
54		168	7	1	494	571	M03834:57:000000000-B443N:1:1101:15527:2616;size=479	AR_AD	FALSE	FALSE
							M03834:57:000000000-B443N:1:2106:8306:14699;size=30	AR_AD	TRUE	TRUE	TRUE
							M03851:226:000000000-BDL6J:1:1102:21106:5434;size=15873	AR_KS	TRUE	TRUE	TRUE
							M03851:226:000000000-BDL6J:1:2117:5171:11079;size=49	AR_AD	TRUE	FALSE	FALSE
							M04343:111:000000000-B8YM4:1:1103:17858:10213;size=32679	AR_AD	TRUE	TRUE	TRUE
							M04343:111:000000000-B8YM4:1:1103:19484:12553;size=8768	AR_AD	TRUE	TRUE	TRUE
						MN161654	M04343:111:000000000-B8YM4:1:1104:8597:14993;size=4894	AR_KS	TRUE	TRUE	TRUE
55		744	7	1	1878	42	M03834:57:000000000-B443N:1:1101:10214:8768;size=146	AR_AD	TRUE	TRUE	TRUE
							M03834:57:000000000-B443N:1:1101:11756:6024;size=843	AR_AD	TRUE	TRUE	TRUE
							M03834:57:000000000-B443N:1:1101:12158:10538;size=126	AR_AD	FALSE	TRUE
							M03834:57:000000000-B443N:1:1101:17617:2012;size=875	AR_AD	TRUE	TRUE	TRUE
							M03834:57:000000000-B443N:1:1101:18798:6674;size=1044	AR_AD	TRUE	TRUE	TRUE
							M03834:57:000000000-B443N:1:1102:8780:8226;size=125	AR_AD	TRUE	TRUE	TRUE
						MN161616	M03834:57:000000000-B443N:1:1111:4814:9141;size=67	AR_AD	TRUE	TRUE	TRUE
56		748	8	1	2133	316	M03834:57:000000000-B443N:1:1102:9240:4830;size=224	AR_AD	FALSE	FALSE
							M03834:57:000000000-B443N:1:1105:21190:4336;size=21	AR_AD	TRUE	TRUE	TRUE
							M03834:57:000000000-B443N:1:1106:26304:11192;size=27	AR_AD	FALSE	FALSE
							M03834:57:000000000-B443N:1:1108:7305:19724;size=132	AR_AD	TRUE	TRUE	TRUE
							M04343:111:000000000-B8YM4:1:1105:27254:16297;size=1387	AR_AD	FALSE	FALSE
							M04343:111:000000000-B8YM4:1:1111:22572:15047;size=31	AR_AD	FALSE	FALSE
							M04343:111:000000000-B8YM4:1:2101:23918:6990;size=81	AR_AD	TRUE	TRUE	TRUE
						MN161637	M04343:111:000000000-B8YM4:1:2102:12973:22145;size=1092	AR_AD	TRUE	TRUE	TRUE
57		335	8	1	2204	80	M03834:57:000000000-B443N:1:1101:14401:9430;size=105	AR_AD	TRUE	TRUE	TRUE
							M03834:57:000000000-B443N:1:1101:21999:8052;size=296	AR_AD	TRUE	TRUE	TRUE
							M03834:57:000000000-B443N:1:1101:22289:3067;size=366	AR_AD	TRUE	TRUE	TRUE
							M03834:57:000000000-B443N:1:1101:22392:3667;size=52	AR_AD	TRUE	TRUE	TRUE
							M04343:111:000000000-B8YM4:1:1104:15831:14158;size=3698	AR_AD	TRUE	TRUE	TRUE
							M04343:111:000000000-B8YM4:1:1105:16729:16448;size=85	AR_AD	TRUE	TRUE	TRUE
							M04343:111:000000000-B8YM4:1:1105:26969:10260;size=7676	AR_AD	FALSE	TRUE
						MN161624	M04343:111:000000000-B8YM4:1:1115:15633:21459;size=834	AR_AD	TRUE	TRUE	TRUE
58		939	10	1	2120	21	M03834:57:000000000-B443N:1:1101:18057:6809;size=717	AR_AD	TRUE	TRUE	TRUE
							M03834:57:000000000-B443N:1:1101:5946:21200;size=289	AR_AD	TRUE	TRUE	TRUE
							M03834:57:000000000-B443N:1:1102:26983:11882;size=115	AR_AD	TRUE	TRUE	TRUE
							M03834:57:000000000-B443N:1:1102:7241:16259;size=132	AR_AD	TRUE	TRUE	TRUE
							M04343:111:000000000-B8YM4:1:1101:10884:10924;size=2653	AR_AD	TRUE	TRUE	TRUE
							M04343:111:000000000-B8YM4:1:1110:17079:14516;size=3848	AR_AD	TRUE	TRUE	TRUE
							M04343:111:000000000-B8YM4:1:1112:11870:3246;size=69	AR_AD	TRUE	TRUE	TRUE
							M04343:111:000000000-B8YM4:1:1112:7525:21888;size=517	AR_AD	TRUE	TRUE	TRUE
							M04343:111:000000000-B8YM4:1:2105:15139:4934;size=48	AR_AD	FALSE	FALSE
						MN161606	M04343:111:000000000-B8YM4:1:2110:8310:3783;size=622	AR_AD	FALSE	TRUE
59		201	10	1	1977	75	M03834:57:000000000-B443N:1:1101:19115:10364;size=96	AR_AD	TRUE	TRUE	TRUE
							M03834:57:000000000-B443N:1:1101:24134:3846;size=141	AR_AD	TRUE	TRUE	TRUE
							M03834:57:000000000-B443N:1:1102:16944:12380;size=453	AR_AD	TRUE	TRUE	TRUE
							M03834:57:000000000-B443N:1:1102:25779:12599;size=31	AR_AD	TRUE	TRUE	TRUE
							M03834:57:000000000-B443N:1:1103:10473:18873;size=15	AR_AD	TRUE	TRUE	TRUE
							M03834:57:000000000-B443N:1:1111:5978:15128;size=14	AR_AD	TRUE	TRUE	TRUE
							M04343:111:000000000-B8YM4:1:1105:6766:6194;size=4096	AR_AD	FALSE	FALSE
							M04343:111:000000000-B8YM4:1:1106:10764:24467;size=396	AR_AD	FALSE	FALSE
							M04343:111:000000000-B8YM4:1:1111:19483:9181;size=24	AR_AD	TRUE	TRUE	TRUE
						MN161623	M04343:111:000000000-B8YM4:1:2109:14953:20814;size=131	AR_AD	TRUE	TRUE	TRUE
60		205	11	1	1977	5	M03834:57:000000000-B443N:1:1101:14940:9729;size=67	AR_AD	FALSE	FALSE
							M03834:57:000000000-B443N:1:1101:15583:6039;size=961	AR_AD	TRUE	TRUE	TRUE
							M03834:57:000000000-B443N:1:1102:5332:6232;size=262	AR_AD	TRUE	TRUE	TRUE
							M03834:57:000000000-B443N:1:1103:22769:6704;size=45	AR_AD	TRUE	TRUE	TRUE
							M03834:57:000000000-B443N:1:1106:22000:8533;size=27	AR_AD	FALSE	FALSE
							M04343:111:000000000-B8YM4:1:1105:26464:14568;size=6696	AR_AD	FALSE	FALSE
							M04343:111:000000000-B8YM4:1:1106:16448:7474;size=3490	AR_AD	TRUE	TRUE	TRUE
							M04343:111:000000000-B8YM4:1:1108:13659:18432;size=436	AR_AD	TRUE	FALSE	FALSE
							M04343:111:000000000-B8YM4:1:1110:2216:11527;size=8463	AR_AD	TRUE	TRUE	TRUE
							M04343:111:000000000-B8YM4:1:1111:14043:16210;size=1187	AR_AD	TRUE	TRUE	TRUE
						MN161602	M04343:111:000000000-B8YM4:1:1119:15826:14692;size=49	AR_AD	FALSE	FALSE
Clustering prediction validation based on physical recovery and sequencing of multiple library clones (Fig. 2B, right)
bar number	network	domain network		recoverd clone			domain mapping
		net_ID	net_size	#_clones_recovered	recovered_from_subpools	accession	node_ID	domain	predicted_in_subpool	verified_in_clone	status
1		1485	5	2	1309, 549	586	M03834:115:000000000-D4RN2:1:1101:13773:1841;size=28337	AR_END	TRUE	TRUE	TRUE
							M03834:57:000000000-B443N:1:1101:25722:14732;size=44	AR_AD	TRUE	TRUE	TRUE
							M04343:111:000000000-B8YM4:1:1102:9148:14684;size=2117	AR_AD	TRUE	TRUE	TRUE
							M04343:111:000000000-B8YM4:1:1106:23091:11943;size=18	AR_AD	TRUE	TRUE	TRUE
						MN161664	M04343:111:000000000-B8YM4:1:2110:6850:8576;size=179	AR_AD	TRUE	TRUE	TRUE
2		2294	5	5	517, 2052, 154, 987, 1529	304	M03834:57:000000000-B443N:1:1102:15370:20077;size=181	AR_AD	TRUE	FALSE	FALSE
							M03834:115:000000000-D4RN2:1:1101:23789:4899;size=1557	AR_AHBA	TRUE	TRUE	TRUE
							M03834:57:000000000-B443N:1:1102:22080:10477;size=470	AR_AD	TRUE	TRUE	TRUE
							M03834:57:000000000-B443N:1:1102:5859:16272;size=420	AR_AD	TRUE	TRUE	TRUE
						MN161662	M03851:226:000000000-BDL6J:1:2115:8014:3398;size=177	AR_KS	TRUE	TRUE	TRUE
3		106	6	3	1129, 672, 1945	1129	M03834:57:000000000-B443N:1:1102:12518:6301;size=490	AR_AD	TRUE	TRUE	TRUE
							M03834:57:000000000-B443N:1:1103:10928:15545;size=373	AR_AD	TRUE	TRUE	TRUE
							M03834:82:000000000-BJW7R:1:1107:5924:8853;size=13532	AR_CAP	TRUE	TRUE	TRUE
							M04343:111:000000000-B8YM4:1:1116:21809:11889;size=68	AR_AD	TRUE	TRUE	TRUE
							M04343:111:000000000-B8YM4:1:2102:9957:5794;size=349	AR_AD	TRUE	TRUE	TRUE
						MN161663	M04343:111:000000000-B8YM4:1:2113:16506:18930;size=215	AR_AD	TRUE	TRUE	TRUE
4		NA	7	4	116, 310,517, 716	omni-HI	M03834:93:000000000-BLTHW:1:1109:11478:15719;size=299	HI_AD	TRUE	TRUE	TRUE
							M03834:93:000000000-BLTHW:1:1117:15862:11799;size=588	HI_AD	TRUE	TRUE	TRUE
							M03834:93:000000000-BLTHW:1:2104:16499:8542;size=428	HI_AD	TRUE	TRUE	TRUE
							M03834:93:000000000-BLTHW:1:1101:9571:8776;size=14	HI_AD	TRUE	TRUE	TRUE
							M03834:93:000000000-BLTHW:1:1113:12023:20768;size=291	HI_AD	TRUE	TRUE	TRUE
							M03834:93:000000000-BLTHW:1:1119:11041:19307;size=21	HI_AD	TRUE	TRUE	TRUE
						MN161666	M03834:93:000000000-BLTHW:1:1117:20024:9615;size=148	HI_AD	TRUE	TRUE	TRUE
5		1137	8	3	636, 2184, 1012	23	M03834:57:000000000-B443N:1:1101:10035:2007;size=1852	AR_AD	TRUE	TRUE	TRUE
							M03834:57:000000000-B443N:1:1101:15875:3763;size=533	AR_AD	TRUE	TRUE	TRUE
							M03834:57:000000000-B443N:1:1101:19957:2359;size=2483	AR_AD	TRUE	TRUE	TRUE
							M03834:57:000000000-B443N:1:1101:24330:4752;size=430	AR_AD	TRUE	TRUE	TRUE
							M03834:57:000000000-B443N:1:1101:3337:16319;size=143	AR_AD	TRUE	TRUE	TRUE
							M03834:57:000000000-B443N:1:1102:27960:12128;size=69	AR_AD	TRUE	TRUE	TRUE
							M03834:57:000000000-B443N:1:1102:6055:8521;size=150	AR_AD	TRUE	TRUE	TRUE
						MN161607	M04343:111:000000000-B8YM4:1:1108:18535:24822;size=9273	AR_AD	TRUE	TRUE	TRUE
6		279	8	3	2393, 467, 765	80	M03834:57:000000000-B443N:1:1101:14401:9430;size=105	AR_AD	TRUE	TRUE	TRUE
							M03834:57:000000000-B443N:1:1101:21999:8052;size=296	AR_AD	TRUE	TRUE	TRUE
							M03834:57:000000000-B443N:1:1101:22289:3067;size=366	AR_AD	TRUE	TRUE	TRUE
							M03834:57:000000000-B443N:1:1101:22392:3667;size=52	AR_AD	TRUE	TRUE	TRUE
							M04343:111:000000000-B8YM4:1:1104:15831:14158;size=3698	AR_AD	TRUE	TRUE	TRUE
							M04343:111:000000000-B8YM4:1:1105:16729:16448;size=85	AR_AD	TRUE	TRUE	TRUE
							M04343:111:000000000-B8YM4:1:1105:26969:10260;size=7676	AR_AD	TRUE	TRUE	TRUE
						MN161624	M04343:111:000000000-B8YM4:1:1115:15633:21459;size=834	AR_AD	TRUE	TRUE	TRUE
7		420	8	4	302, 739, 1750, 1574	omni-AR	M04343:111:000000000-B8YM4:1:1103:13771:8608;size=1755	AR_AD	TRUE	TRUE	TRUE
							M04343:111:000000000-B8YM4:1:1103:22534:22069;size=1431	AR_AD	TRUE	TRUE	TRUE
							M04343:111:000000000-B8YM4:1:1106:6892:19906;size=1460	AR_AD	TRUE	TRUE	TRUE
							M04343:111:000000000-B8YM4:1:1109:24192:9273;size=432	AR_AD	TRUE	TRUE	TRUE
							M04343:111:000000000-B8YM4:1:1112:27700:11922;size=236	AR_AD	TRUE	TRUE	TRUE
							M04343:111:000000000-B8YM4:1:2102:22013:12180;size=253	AR_AD	TRUE	TRUE	TRUE
							M04343:111:000000000-B8YM4:1:2106:24885:6434;size=1305	AR_AD	TRUE	TRUE	TRUE
						MN161665	M04343:111:000000000-B8YM4:1:2112:19712:4810;size=220	AR_AD	TRUE	TRUE	TRUE
8		NA	9	2	209762	1NM	M03834:45:000000000-AYM69:1:1110:16374:16899;size=1525	NM_AD	TRUE	TRUE	TRUE
							M03834:45:000000000-AYM69:1:1101:25849:17211;size=1025	NM_AD	TRUE	TRUE	TRUE
							M03834:45:000000000-AYM69:1:1114:21547:14007;size=112	NM_AD	TRUE	TRUE	TRUE
							M03834:45:000000000-AYM69:1:2102:17800:8521;size=1649	NM_AD	TRUE	TRUE	TRUE
							M03834:45:000000000-AYM69:1:2108:14039:14065;size=19	NM_AD	TRUE	TRUE	TRUE
							M03834:45:000000000-AYM69:1:1111:2056:14301;size=325	NM_AD	TRUE	TRUE	TRUE
							M03834:45:000000000-AYM69:1:1105:11633:15889;size=28	NM_AD	TRUE	TRUE	TRUE
							M03834:45:000000000-AYM69:1:2115:3884:16484;size=33	NM_AD	TRUE	TRUE	TRUE
							M03834:45:000000000-AYM69:1:1108:12077:4783;size=5791	NM_AD	TRUE	TRUE	TRUE
						MN161599	M03834:45:000000000-AYM69:1:2116:28058:15186;size=41	NM_AD	TRUE	TRUE	TRUE
9		NA	8	2	107498	1OR	M03834:48:000000000-B4B58:1:1101:9835:2131;size=131	OR_AD	TRUE	TRUE	TRUE
							M03834:48:000000000-B4B58:1:1101:24825:12169;size=248	OR_AD	TRUE	TRUE	TRUE
							M03834:48:000000000-B4B58:1:1119:13569:20510;size=175	OR_AD	TRUE	TRUE	TRUE
							M03834:48:000000000-B4B58:1:1106:23844:18494;size=119	OR_AD	TRUE	TRUE	TRUE
							M03834:48:000000000-B4B58:1:1107:11118:4237;size=24	OR_AD	TRUE	TRUE	TRUE
							M03834:48:000000000-B4B58:1:2105:6296:21502;size=51	OR_AD	TRUE	TRUE	TRUE
							M03834:48:000000000-B4B58:1:1106:8844:9523;size=208	OR_AD	TRUE	TRUE	TRUE
						MN161600	M03834:48:000000000-B4B58:1:2113:25659:11599;size=68	OR_AD	TRUE	TRUE	TRUE
10		1572	10	4	1865, 521, 2120, 1206	21	M03834:57:000000000-B443N:1:1101:18057:6809;size=717	AR_AD	TRUE	TRUE	TRUE
							M03834:57:000000000-B443N:1:1101:5946:21200;size=289	AR_AD	TRUE	TRUE	TRUE
							M03834:57:000000000-B443N:1:1102:26983:11882;size=115	AR_AD	TRUE	TRUE	TRUE
							M03834:57:000000000-B443N:1:1102:7241:16259;size=132	AR_AD	TRUE	TRUE	TRUE
							M04343:111:000000000-B8YM4:1:1101:10884:10924;size=2653	AR_AD	TRUE	TRUE	TRUE
							M04343:111:000000000-B8YM4:1:1110:17079:14516;size=3848	AR_AD	TRUE	TRUE	TRUE
							M04343:111:000000000-B8YM4:1:1112:11870:3246;size=69	AR_AD	TRUE	TRUE	TRUE
							M04343:111:000000000-B8YM4:1:1112:7525:21888;size=517	AR_AD	TRUE	TRUE	TRUE
							M04343:111:000000000-B8YM4:1:2105:15139:4934;size=48	AR_AD	TRUE	TRUE	TRUE
						MN161606	M04343:111:000000000-B8YM4:1:2110:8310:3783;size=622	AR_AD	TRUE	TRUE	TRUE
