# Supplementary material for: Uncovering the biosynthetic potential of rare metagenomic DNA using co-occurrence network analysis of targeted sequences
Source: Nat Commun. 2019 Aug 26;10:3848. doi: 10.1038/s41467-019-11658-z (PMC6710260; doi:10.1038/s41467-019-11658-z)
Supplement: Supplementary file 4 — Supplementary Data 2 [file 41467_2019_11658_MOESM4_ESM.xlsx]

## Sheet: AHBA_VL_TruSeq
Column	Forward Name	Forward_MiSeq_Adaptor	Forward_Barcode	Forward_Spacer	Forward_Primer	Full Forward Sequence
1	AHBA_v2_F1	CTACACGACGCTCTTCCGATCT	CTTGGAGGCTTA	A	CAGAACGGCAAGCTGATGACSG	CTACACGACGCTCTTCCGATCTCTTGGAGGCTTAACAGAACGGCAAGCTGATGACSG						57		22
2	AHBA_v2_F2	CTACACGACGCTCTTCCGATCT	CTTCAAGATGGA	TC	CAGAACGGCAAGCTGATGACSG	CTACACGACGCTCTTCCGATCTCTTCAAGATGGATCCAGAACGGCAAGCTGATGACSG						58
3	AHBA_v2_F3	CTACACGACGCTCTTCCGATCT	CTCTTTGTCGAT	CTA	CAGAACGGCAAGCTGATGACSG	CTACACGACGCTCTTCCGATCTCTCTTTGTCGATCTACAGAACGGCAAGCTGATGACSG						59
4	AHBA_v2_F4	CTACACGACGCTCTTCCGATCT	CTCGTCGACTGA	GATA	CAGAACGGCAAGCTGATGACSG	CTACACGACGCTCTTCCGATCTCTCGTCGACTGAGATACAGAACGGCAAGCTGATGACSG						60
5	AHBA_v2_F5	CTACACGACGCTCTTCCGATCT	GTTTGGCCACAC	A	CAGAACGGCAAGCTGATGACSG	CTACACGACGCTCTTCCGATCTGTTTGGCCACACACAGAACGGCAAGCTGATGACSG						57
6	AHBA_v2_F6	CTACACGACGCTCTTCCGATCT	TTGCGGACCCTA	TC	CAGAACGGCAAGCTGATGACSG	CTACACGACGCTCTTCCGATCTTTGCGGACCCTATCCAGAACGGCAAGCTGATGACSG						58
7	AHBA_v2_F7	CTACACGACGCTCTTCCGATCT	CGAGCTGTTACC	CTA	CAGAACGGCAAGCTGATGACSG	CTACACGACGCTCTTCCGATCTCGAGCTGTTACCCTACAGAACGGCAAGCTGATGACSG						59
8	AHBA_v2_F8	CTACACGACGCTCTTCCGATCT	CTTGTTGTTCTG	GATA	CAGAACGGCAAGCTGATGACSG	CTACACGACGCTCTTCCGATCTCTTGTTGTTCTGGATACAGAACGGCAAGCTGATGACSG						60
9	AHBA_v2_F9	CTACACGACGCTCTTCCGATCT	TTCCACACGTGG	A	CAGAACGGCAAGCTGATGACSG	CTACACGACGCTCTTCCGATCTTTCCACACGTGGACAGAACGGCAAGCTGATGACSG						57
10	AHBA_v2_F10	CTACACGACGCTCTTCCGATCT	GAACTTTAGCGC	TC	CAGAACGGCAAGCTGATGACSG	CTACACGACGCTCTTCCGATCTGAACTTTAGCGCTCCAGAACGGCAAGCTGATGACSG						58
11	AHBA_v2_F11	CTACACGACGCTCTTCCGATCT	GCACTGGCATAT	CTA	CAGAACGGCAAGCTGATGACSG	CTACACGACGCTCTTCCGATCTGCACTGGCATATCTACAGAACGGCAAGCTGATGACSG						59
12	AHBA_v2_F12	CTACACGACGCTCTTCCGATCT	ACCACACGTAGT	GATA	CAGAACGGCAAGCTGATGACSG	CTACACGACGCTCTTCCGATCTACCACACGTAGTGATACAGAACGGCAAGCTGATGACSG						60
13	AHBA_v2_F13	CTACACGACGCTCTTCCGATCT	CAAATTCGGGAT	A	CAGAACGGCAAGCTGATGACSG	CTACACGACGCTCTTCCGATCTCAAATTCGGGATACAGAACGGCAAGCTGATGACSG						57
14	AHBA_v2_F14	CTACACGACGCTCTTCCGATCT	CAGTTACCCAAG	TC	CAGAACGGCAAGCTGATGACSG	CTACACGACGCTCTTCCGATCTCAGTTACCCAAGTCCAGAACGGCAAGCTGATGACSG						58
15	AHBA_v2_F15	CTACACGACGCTCTTCCGATCT	TTAAACCGCGCC	CTA	CAGAACGGCAAGCTGATGACSG	CTACACGACGCTCTTCCGATCTTTAAACCGCGCCCTACAGAACGGCAAGCTGATGACSG						59
16	AHBA_v2_F16	CTACACGACGCTCTTCCGATCT	GTGCTGCGCTTA	GATA	CAGAACGGCAAGCTGATGACSG	CTACACGACGCTCTTCCGATCTGTGCTGCGCTTAGATACAGAACGGCAAGCTGATGACSG						60
17	AHBA_v2_F17	CTACACGACGCTCTTCCGATCT	AGTGCGTTCTAG	A	CAGAACGGCAAGCTGATGACSG	CTACACGACGCTCTTCCGATCTAGTGCGTTCTAGACAGAACGGCAAGCTGATGACSG						57
18	AHBA_v2_F18	CTACACGACGCTCTTCCGATCT	GTGGCCTACTAC	TC	CAGAACGGCAAGCTGATGACSG	CTACACGACGCTCTTCCGATCTGTGGCCTACTACTCCAGAACGGCAAGCTGATGACSG						58
19	AHBA_v2_F19	CTACACGACGCTCTTCCGATCT	GCATAAACGACT	CTA	CAGAACGGCAAGCTGATGACSG	CTACACGACGCTCTTCCGATCTGCATAAACGACTCTACAGAACGGCAAGCTGATGACSG						59
20	AHBA_v2_F20	CTACACGACGCTCTTCCGATCT	CATAGCTCGGTC	GATA	CAGAACGGCAAGCTGATGACSG	CTACACGACGCTCTTCCGATCTCATAGCTCGGTCGATACAGAACGGCAAGCTGATGACSG						60
21	AHBA_v2_F21	CTACACGACGCTCTTCCGATCT	TGATCACTCTTC	A	CAGAACGGCAAGCTGATGACSG	CTACACGACGCTCTTCCGATCTTGATCACTCTTCACAGAACGGCAAGCTGATGACSG						57
22	AHBA_v2_F22	CTACACGACGCTCTTCCGATCT	ATCAAGATACGC	TC	CAGAACGGCAAGCTGATGACSG	CTACACGACGCTCTTCCGATCTATCAAGATACGCTCCAGAACGGCAAGCTGATGACSG						58
23	AHBA_v2_F23	CTACACGACGCTCTTCCGATCT	TGCATGACAGTC	CTA	CAGAACGGCAAGCTGATGACSG	CTACACGACGCTCTTCCGATCTTGCATGACAGTCCTACAGAACGGCAAGCTGATGACSG						59
24	AHBA_v2_F24	CTACACGACGCTCTTCCGATCT	ACCGTGCTCACA	GATA	CAGAACGGCAAGCTGATGACSG	CTACACGACGCTCTTCCGATCTACCGTGCTCACAGATACAGAACGGCAAGCTGATGACSG						60
Row	Reverse Name	Reverse_MiSeq_Adaptor	Reverse_Barcode	Reverse_Spacer	Reverse_Primer	Full Sequence
A	AHBA_v2_R1	CAGACGTGTGCTCTTCCGATCT	GATCAACCCACA	A	GGAMCATSGCCATGTAGYKSG	CAGACGTGTGCTCTTCCGATCTGATCAACCCACAAGGAMCATSGCCATGTAGYKSG						56
B	AHBA_v2_R2	CAGACGTGTGCTCTTCCGATCT	TGACATTCACGG	TC	GGAMCATSGCCATGTAGYKSG	CAGACGTGTGCTCTTCCGATCTTGACATTCACGGTCGGAMCATSGCCATGTAGYKSG						57
C	AHBA_v2_R3	CAGACGTGTGCTCTTCCGATCT	ATATTGGCAGCC	CTA	GGAMCATSGCCATGTAGYKSG	CAGACGTGTGCTCTTCCGATCTATATTGGCAGCCCTAGGAMCATSGCCATGTAGYKSG						58
D	AHBA_v2_R4	CAGACGTGTGCTCTTCCGATCT	AGCTTGAATCAG	GATA	GGAMCATSGCCATGTAGYKSG	CAGACGTGTGCTCTTCCGATCTAGCTTGAATCAGGATAGGAMCATSGCCATGTAGYKSG						59
E	AHBA_v2_R5	CAGACGTGTGCTCTTCCGATCT	CCGCTGATGTCA	A	GGAMCATSGCCATGTAGYKSG	CAGACGTGTGCTCTTCCGATCTCCGCTGATGTCAAGGAMCATSGCCATGTAGYKSG						56
F	AHBA_v2_R6	CAGACGTGTGCTCTTCCGATCT	CCATCCGCAACA	TC	GGAMCATSGCCATGTAGYKSG	CAGACGTGTGCTCTTCCGATCTCCATCCGCAACATCGGAMCATSGCCATGTAGYKSG						57
G	AHBA_v2_R7	CAGACGTGTGCTCTTCCGATCT	GTCTACCACGCA	CTA	GGAMCATSGCCATGTAGYKSG	CAGACGTGTGCTCTTCCGATCTGTCTACCACGCACTAGGAMCATSGCCATGTAGYKSG						58
H	AHBA_v2_R8	CAGACGTGTGCTCTTCCGATCT	AATTAGGCGTGT	GATA	GGAMCATSGCCATGTAGYKSG	CAGACGTGTGCTCTTCCGATCTAATTAGGCGTGTGATAGGAMCATSGCCATGTAGYKSG						59
I	AHBA_v2_R9	CAGACGTGTGCTCTTCCGATCT	GTTCTGCTTGTT	A	GGAMCATSGCCATGTAGYKSG	CAGACGTGTGCTCTTCCGATCTGTTCTGCTTGTTAGGAMCATSGCCATGTAGYKSG						56
J	AHBA_v2_R10	CAGACGTGTGCTCTTCCGATCT	GAGAGTCCACTT	TC	GGAMCATSGCCATGTAGYKSG	CAGACGTGTGCTCTTCCGATCTGAGAGTCCACTTTCGGAMCATSGCCATGTAGYKSG						57
K	AHBA_v2_R11	CAGACGTGTGCTCTTCCGATCT	TCGAGAGTTTGC	CTA	GGAMCATSGCCATGTAGYKSG	CAGACGTGTGCTCTTCCGATCTTCGAGAGTTTGCCTAGGAMCATSGCCATGTAGYKSG						58
L	AHBA_v2_R12	CAGACGTGTGCTCTTCCGATCT	CCAAGATTCGCC	GATA	GGAMCATSGCCATGTAGYKSG	CAGACGTGTGCTCTTCCGATCTCCAAGATTCGCCGATAGGAMCATSGCCATGTAGYKSG						59
M	AHBA_v2_R13	CAGACGTGTGCTCTTCCGATCT	TGCAACTTGCAG	A	GGAMCATSGCCATGTAGYKSG	CAGACGTGTGCTCTTCCGATCTTGCAACTTGCAGAGGAMCATSGCCATGTAGYKSG						56
N	AHBA_v2_R14	CAGACGTGTGCTCTTCCGATCT	TCGAAGACGTAT	TC	GGAMCATSGCCATGTAGYKSG	CAGACGTGTGCTCTTCCGATCTTCGAAGACGTATTCGGAMCATSGCCATGTAGYKSG						57
O	AHBA_v2_R15	CAGACGTGTGCTCTTCCGATCT	GGTCCACCTAAC	CTA	GGAMCATSGCCATGTAGYKSG	CAGACGTGTGCTCTTCCGATCTGGTCCACCTAACCTAGGAMCATSGCCATGTAGYKSG						58
P	AHBA_v2_R16	CAGACGTGTGCTCTTCCGATCT	CACACTGAAGTC	GATA	GGAMCATSGCCATGTAGYKSG	CAGACGTGTGCTCTTCCGATCTCACACTGAAGTCGATAGGAMCATSGCCATGTAGYKSG						59

## Sheet: KS
Forward Name	Column	Forward_MiSeq_Adaptor	Forward_Barcode	Forward_Spacer	Forward_Primer	Full Forward Sequence
KS_F1	1	CTACACGACGCTCTTCCGATCT	CTTGGAGGCTTA	A	GCNATGGAYCCNCARCARMGNVT	CTACACGACGCTCTTCCGATCTCTTGGAGGCTTAAGCNATGGAYCCNCARCARMGNVT
KS_F2	2	CTACACGACGCTCTTCCGATCT	CTTCAAGATGGA	TC	GCNATGGAYCCNCARCARMGNVT	CTACACGACGCTCTTCCGATCTCTTCAAGATGGATCGCNATGGAYCCNCARCARMGNVT
KS_F3	3	CTACACGACGCTCTTCCGATCT	CTCTTTGTCGAT	CTA	GCNATGGAYCCNCARCARMGNVT	CTACACGACGCTCTTCCGATCTCTCTTTGTCGATCTAGCNATGGAYCCNCARCARMGNVT
KS_F4	4	CTACACGACGCTCTTCCGATCT	CTCGTCGACTGA	GATA	GCNATGGAYCCNCARCARMGNVT	CTACACGACGCTCTTCCGATCTCTCGTCGACTGAGATAGCNATGGAYCCNCARCARMGNVT
KS_F5	5	CTACACGACGCTCTTCCGATCT	GTTTGGCCACAC	A	GCNATGGAYCCNCARCARMGNVT	CTACACGACGCTCTTCCGATCTGTTTGGCCACACAGCNATGGAYCCNCARCARMGNVT
KS_F6	6	CTACACGACGCTCTTCCGATCT	TTGCGGACCCTA	TC	GCNATGGAYCCNCARCARMGNVT	CTACACGACGCTCTTCCGATCTTTGCGGACCCTATCGCNATGGAYCCNCARCARMGNVT
KS_F7	7	CTACACGACGCTCTTCCGATCT	CGAGCTGTTACC	CTA	GCNATGGAYCCNCARCARMGNVT	CTACACGACGCTCTTCCGATCTCGAGCTGTTACCCTAGCNATGGAYCCNCARCARMGNVT
KS_F8	8	CTACACGACGCTCTTCCGATCT	CTTGTTGTTCTG	GATA	GCNATGGAYCCNCARCARMGNVT	CTACACGACGCTCTTCCGATCTCTTGTTGTTCTGGATAGCNATGGAYCCNCARCARMGNVT
KS_F9	9	CTACACGACGCTCTTCCGATCT	TTCCACACGTGG	A	GCNATGGAYCCNCARCARMGNVT	CTACACGACGCTCTTCCGATCTTTCCACACGTGGAGCNATGGAYCCNCARCARMGNVT
KS_F10	10	CTACACGACGCTCTTCCGATCT	GAACTTTAGCGC	TC	GCNATGGAYCCNCARCARMGNVT	CTACACGACGCTCTTCCGATCTGAACTTTAGCGCTCGCNATGGAYCCNCARCARMGNVT
KS_F11	11	CTACACGACGCTCTTCCGATCT	GCACTGGCATAT	CTA	GCNATGGAYCCNCARCARMGNVT	CTACACGACGCTCTTCCGATCTGCACTGGCATATCTAGCNATGGAYCCNCARCARMGNVT
KS_F12	12	CTACACGACGCTCTTCCGATCT	ACCACACGTAGT	GATA	GCNATGGAYCCNCARCARMGNVT	CTACACGACGCTCTTCCGATCTACCACACGTAGTGATAGCNATGGAYCCNCARCARMGNVT
KS_F13	13	CTACACGACGCTCTTCCGATCT	CAAATTCGGGAT	A	GCNATGGAYCCNCARCARMGNVT	CTACACGACGCTCTTCCGATCTCAAATTCGGGATAGCNATGGAYCCNCARCARMGNVT
KS_F14	14	CTACACGACGCTCTTCCGATCT	CAGTTACCCAAG	TC	GCNATGGAYCCNCARCARMGNVT	CTACACGACGCTCTTCCGATCTCAGTTACCCAAGTCGCNATGGAYCCNCARCARMGNVT
KS_F15	15	CTACACGACGCTCTTCCGATCT	TTAAACCGCGCC	CTA	GCNATGGAYCCNCARCARMGNVT	CTACACGACGCTCTTCCGATCTTTAAACCGCGCCCTAGCNATGGAYCCNCARCARMGNVT
KS_F16	16	CTACACGACGCTCTTCCGATCT	GTGCTGCGCTTA	GATA	GCNATGGAYCCNCARCARMGNVT	CTACACGACGCTCTTCCGATCTGTGCTGCGCTTAGATAGCNATGGAYCCNCARCARMGNVT
KS_F17	17	CTACACGACGCTCTTCCGATCT	AGTGCGTTCTAG	A	GCNATGGAYCCNCARCARMGNVT	CTACACGACGCTCTTCCGATCTAGTGCGTTCTAGAGCNATGGAYCCNCARCARMGNVT
KS_F18	18	CTACACGACGCTCTTCCGATCT	GTGGCCTACTAC	TC	GCNATGGAYCCNCARCARMGNVT	CTACACGACGCTCTTCCGATCTGTGGCCTACTACTCGCNATGGAYCCNCARCARMGNVT
KS_F19	19	CTACACGACGCTCTTCCGATCT	GCATAAACGACT	CTA	GCNATGGAYCCNCARCARMGNVT	CTACACGACGCTCTTCCGATCTGCATAAACGACTCTAGCNATGGAYCCNCARCARMGNVT
KS_F20	20	CTACACGACGCTCTTCCGATCT	CATAGCTCGGTC	GATA	GCNATGGAYCCNCARCARMGNVT	CTACACGACGCTCTTCCGATCTCATAGCTCGGTCGATAGCNATGGAYCCNCARCARMGNVT
KS_F21	21	CTACACGACGCTCTTCCGATCT	TGATCACTCTTC	A	GCNATGGAYCCNCARCARMGNVT	CTACACGACGCTCTTCCGATCTTGATCACTCTTCAGCNATGGAYCCNCARCARMGNVT
KS_F22	22	CTACACGACGCTCTTCCGATCT	ATCAAGATACGC	TC	GCNATGGAYCCNCARCARMGNVT	CTACACGACGCTCTTCCGATCTATCAAGATACGCTCGCNATGGAYCCNCARCARMGNVT
KS_F23	23	CTACACGACGCTCTTCCGATCT	TGCATGACAGTC	CTA	GCNATGGAYCCNCARCARMGNVT	CTACACGACGCTCTTCCGATCTTGCATGACAGTCCTAGCNATGGAYCCNCARCARMGNVT
KS_F24	24	CTACACGACGCTCTTCCGATCT	ACCGTGCTCACA	GATA	GCNATGGAYCCNCARCARMGNVT	CTACACGACGCTCTTCCGATCTACCGTGCTCACAGATAGCNATGGAYCCNCARCARMGNVT
Reverse Name	Row	Reverse_MiSeq_Adaptor	Reverse_Barcode	Reverse_Spacer	Reverse_Primer	Full Sequence
KS_R1	A	CAGACGTGTGCTCTTCCGATCT	GATCAACCCACA	A	GTNCNNGTNCCRTGNSCYTCNAC	CAGACGTGTGCTCTTCCGATCTGATCAACCCACAAGTNCNNGTNCCRTGNSCYTCNAC
KS_R2	B	CAGACGTGTGCTCTTCCGATCT	TGACATTCACGG	TC	GTNCNNGTNCCRTGNSCYTCNAC	CAGACGTGTGCTCTTCCGATCTTGACATTCACGGTCGTNCNNGTNCCRTGNSCYTCNAC
KS_R3	C	CAGACGTGTGCTCTTCCGATCT	ATATTGGCAGCC	CTA	GTNCNNGTNCCRTGNSCYTCNAC	CAGACGTGTGCTCTTCCGATCTATATTGGCAGCCCTAGTNCNNGTNCCRTGNSCYTCNAC
KS_R4	D	CAGACGTGTGCTCTTCCGATCT	AGCTTGAATCAG	GATA	GTNCNNGTNCCRTGNSCYTCNAC	CAGACGTGTGCTCTTCCGATCTAGCTTGAATCAGGATAGTNCNNGTNCCRTGNSCYTCNAC
KS_R5	E	CAGACGTGTGCTCTTCCGATCT	CCGCTGATGTCA	A	GTNCNNGTNCCRTGNSCYTCNAC	CAGACGTGTGCTCTTCCGATCTCCGCTGATGTCAAGTNCNNGTNCCRTGNSCYTCNAC
KS_R6	F	CAGACGTGTGCTCTTCCGATCT	CCATCCGCAACA	TC	GTNCNNGTNCCRTGNSCYTCNAC	CAGACGTGTGCTCTTCCGATCTCCATCCGCAACATCGTNCNNGTNCCRTGNSCYTCNAC
KS_R7	G	CAGACGTGTGCTCTTCCGATCT	GTCTACCACGCA	CTA	GTNCNNGTNCCRTGNSCYTCNAC	CAGACGTGTGCTCTTCCGATCTGTCTACCACGCACTAGTNCNNGTNCCRTGNSCYTCNAC
KS_R8	H	CAGACGTGTGCTCTTCCGATCT	AATTAGGCGTGT	GATA	GTNCNNGTNCCRTGNSCYTCNAC	CAGACGTGTGCTCTTCCGATCTAATTAGGCGTGTGATAGTNCNNGTNCCRTGNSCYTCNAC
KS_R9	I	CAGACGTGTGCTCTTCCGATCT	GTTCTGCTTGTT	A	GTNCNNGTNCCRTGNSCYTCNAC	CAGACGTGTGCTCTTCCGATCTGTTCTGCTTGTTAGTNCNNGTNCCRTGNSCYTCNAC
KS_R10	J	CAGACGTGTGCTCTTCCGATCT	GAGAGTCCACTT	TC	GTNCNNGTNCCRTGNSCYTCNAC	CAGACGTGTGCTCTTCCGATCTGAGAGTCCACTTTCGTNCNNGTNCCRTGNSCYTCNAC
KS_R11	K	CAGACGTGTGCTCTTCCGATCT	TCGAGAGTTTGC	CTA	GTNCNNGTNCCRTGNSCYTCNAC	CAGACGTGTGCTCTTCCGATCTTCGAGAGTTTGCCTAGTNCNNGTNCCRTGNSCYTCNAC
KS_R12	L	CAGACGTGTGCTCTTCCGATCT	CCAAGATTCGCC	GATA	GTNCNNGTNCCRTGNSCYTCNAC	CAGACGTGTGCTCTTCCGATCTCCAAGATTCGCCGATAGTNCNNGTNCCRTGNSCYTCNAC
KS_R13	M	CAGACGTGTGCTCTTCCGATCT	TGCAACTTGCAG	A	GTNCNNGTNCCRTGNSCYTCNAC	CAGACGTGTGCTCTTCCGATCTTGCAACTTGCAGAGTNCNNGTNCCRTGNSCYTCNAC
KS_R14	N	CAGACGTGTGCTCTTCCGATCT	TCGAAGACGTAT	TC	GTNCNNGTNCCRTGNSCYTCNAC	CAGACGTGTGCTCTTCCGATCTTCGAAGACGTATTCGTNCNNGTNCCRTGNSCYTCNAC
KS_R15	O	CAGACGTGTGCTCTTCCGATCT	GGTCCACCTAAC	CTA	GTNCNNGTNCCRTGNSCYTCNAC	CAGACGTGTGCTCTTCCGATCTGGTCCACCTAACCTAGTNCNNGTNCCRTGNSCYTCNAC
KS_R16	P	CAGACGTGTGCTCTTCCGATCT	CACACTGAAGTC	GATA	GTNCNNGTNCCRTGNSCYTCNAC	CAGACGTGTGCTCTTCCGATCTCACACTGAAGTCGATAGTNCNNGTNCCRTGNSCYTCNAC

## Sheet: AD1
Forward Name	Column	Forward_MiSeq_Adaptor	Forward_Barcode	Forward_Spacer	Forward_Primer	Full Forward Sequence
AD1_F1	1	CTACACGACGCTCTTCCGATCT	TCCGTCTA	A	GCSTACSYSATSTACACSTCSGG	CTACACGACGCTCTTCCGATCTTCCGTCTAAGCSTACSYSATSTACACSTCSGG
AD1_F2	2	CTACACGACGCTCTTCCGATCT	AAGACGGA	TC	GCSTACSYSATSTACACSTCSGG	CTACACGACGCTCTTCCGATCTAAGACGGATCGCSTACSYSATSTACACSTCSGG
AD1_F3	3	CTACACGACGCTCTTCCGATCT	GTCGTAGA	CTA	GCSTACSYSATSTACACSTCSGG	CTACACGACGCTCTTCCGATCTGTCGTAGACTAGCSTACSYSATSTACACSTCSGG
AD1_F4	4	CTACACGACGCTCTTCCGATCT	ACAAGCTA	GATA	GCSTACSYSATSTACACSTCSGG	CTACACGACGCTCTTCCGATCTACAAGCTAGATAGCSTACSYSATSTACACSTCSGG
AD1_F5	5	CTACACGACGCTCTTCCGATCT	AGATGTAC	A	GCSTACSYSATSTACACSTCSGG	CTACACGACGCTCTTCCGATCTAGATGTACAGCSTACSYSATSTACACSTCSGG
AD1_F6	6	CTACACGACGCTCTTCCGATCT	GCCAAGAC	TC	GCSTACSYSATSTACACSTCSGG	CTACACGACGCTCTTCCGATCTGCCAAGACTCGCSTACSYSATSTACACSTCSGG
AD1_F7	7	CTACACGACGCTCTTCCGATCT	GAACAGGC	CTA	GCSTACSYSATSTACACSTCSGG	CTACACGACGCTCTTCCGATCTGAACAGGCCTAGCSTACSYSATSTACACSTCSGG
AD1_F8	8	CTACACGACGCTCTTCCGATCT	TCTTCACA	GATA	GCSTACSYSATSTACACSTCSGG	CTACACGACGCTCTTCCGATCTTCTTCACAGATAGCSTACSYSATSTACACSTCSGG
AD1_F9	9	CTACACGACGCTCTTCCGATCT	ACCACTGT	A	GCSTACSYSATSTACACSTCSGG	CTACACGACGCTCTTCCGATCTACCACTGTAGCSTACSYSATSTACACSTCSGG
AD1_F10	10	CTACACGACGCTCTTCCGATCT	CCGACAAC	TC	GCSTACSYSATSTACACSTCSGG	CTACACGACGCTCTTCCGATCTCCGACAACTCGCSTACSYSATSTACACSTCSGG
AD1_F11	11	CTACACGACGCTCTTCCGATCT	AGCCATGC	CTA	GCSTACSYSATSTACACSTCSGG	CTACACGACGCTCTTCCGATCTAGCCATGCCTAGCSTACSYSATSTACACSTCSGG
AD1_F12	12	CTACACGACGCTCTTCCGATCT	ACTATGCA	GATA	GCSTACSYSATSTACACSTCSGG	CTACACGACGCTCTTCCGATCTACTATGCAGATAGCSTACSYSATSTACACSTCSGG
AD1_F13	13	CTACACGACGCTCTTCCGATCT	ACGCTCGA	A	GCSTACSYSATSTACACSTCSGG	CTACACGACGCTCTTCCGATCTACGCTCGAAGCSTACSYSATSTACACSTCSGG
AD1_F14	14	CTACACGACGCTCTTCCGATCT	CACCTTAC	TC	GCSTACSYSATSTACACSTCSGG	CTACACGACGCTCTTCCGATCTCACCTTACTCGCSTACSYSATSTACACSTCSGG
AD1_F15	15	CTACACGACGCTCTTCCGATCT	AACCGAGA	CTA	GCSTACSYSATSTACACSTCSGG	CTACACGACGCTCTTCCGATCTAACCGAGACTAGCSTACSYSATSTACACSTCSGG
AD1_F16	16	CTACACGACGCTCTTCCGATCT	GAATCTGA	GATA	GCSTACSYSATSTACACSTCSGG	CTACACGACGCTCTTCCGATCTGAATCTGAGATAGCSTACSYSATSTACACSTCSGG
AD1_F17	17	CTACACGACGCTCTTCCGATCT	AGTACAAG	A	GCSTACSYSATSTACACSTCSGG	CTACACGACGCTCTTCCGATCTAGTACAAGAGCSTACSYSATSTACACSTCSGG
AD1_F18	18	CTACACGACGCTCTTCCGATCT	AACGCTTA	TC	GCSTACSYSATSTACACSTCSGG	CTACACGACGCTCTTCCGATCTAACGCTTATCGCSTACSYSATSTACACSTCSGG
AD1_F19	19	CTACACGACGCTCTTCCGATCT	ACACGACC	CTA	GCSTACSYSATSTACACSTCSGG	CTACACGACGCTCTTCCGATCTACACGACCCTAGCSTACSYSATSTACACSTCSGG
AD1_F20	20	CTACACGACGCTCTTCCGATCT	CAGCGTTA	GATA	GCSTACSYSATSTACACSTCSGG	CTACACGACGCTCTTCCGATCTCAGCGTTAGATAGCSTACSYSATSTACACSTCSGG
AD1_F21	21	CTACACGACGCTCTTCCGATCT	CAGATCTG	A	GCSTACSYSATSTACACSTCSGG	CTACACGACGCTCTTCCGATCTCAGATCTGAGCSTACSYSATSTACACSTCSGG
AD1_F22	22	CTACACGACGCTCTTCCGATCT	ACAGATTC	TC	GCSTACSYSATSTACACSTCSGG	CTACACGACGCTCTTCCGATCTACAGATTCTCGCSTACSYSATSTACACSTCSGG
AD1_F23	23	CTACACGACGCTCTTCCGATCT	TTCACGCA	CTA	GCSTACSYSATSTACACSTCSGG	CTACACGACGCTCTTCCGATCTTTCACGCACTAGCSTACSYSATSTACACSTCSGG
AD1_F24	24	CTACACGACGCTCTTCCGATCT	TAGGATGA	GATA	GCSTACSYSATSTACACSTCSGG	CTACACGACGCTCTTCCGATCTTAGGATGAGATAGCSTACSYSATSTACACSTCSGG
Reverse Name	Row	Reverse_MiSeq_Adaptor	Reverse_Barcode	Reverse_Spacer	Reverse_Primer	Full Sequence
AD1_R1	A	CAGACGTGTGCTCTTCCGATCT	AGTGGTCA	A	SASGTCVCCSGTSCGGTA	CAGACGTGTGCTCTTCCGATCTAGTGGTCAASASGTCVCCSGTSCGGTA
AD1_R2	B	CAGACGTGTGCTCTTCCGATCT	CATCAAGT	TC	SASGTCVCCSGTSCGGTA	CAGACGTGTGCTCTTCCGATCTCATCAAGTTCSASGTCVCCSGTSCGGTA
AD1_R3	C	CAGACGTGTGCTCTTCCGATCT	ACAAGCTA	CTA	SASGTCVCCSGTSCGGTA	CAGACGTGTGCTCTTCCGATCTACAAGCTACTASASGTCVCCSGTSCGGTA
AD1_R4	D	CAGACGTGTGCTCTTCCGATCT	AGTACAAG	GATA	SASGTCVCCSGTSCGGTA	CAGACGTGTGCTCTTCCGATCTAGTACAAGGATASASGTCVCCSGTSCGGTA
AD1_R5	E	CAGACGTGTGCTCTTCCGATCT	AACCGAGA	A	SASGTCVCCSGTSCGGTA	CAGACGTGTGCTCTTCCGATCTAACCGAGAASASGTCVCCSGTSCGGTA
AD1_R6	F	CAGACGTGTGCTCTTCCGATCT	AAGACGGA	TC	SASGTCVCCSGTSCGGTA	CAGACGTGTGCTCTTCCGATCTAAGACGGATCSASGTCVCCSGTSCGGTA
AD1_R7	G	CAGACGTGTGCTCTTCCGATCT	ACACAGAA	CTA	SASGTCVCCSGTSCGGTA	CAGACGTGTGCTCTTCCGATCTACACAGAACTASASGTCVCCSGTSCGGTA
AD1_R8	H	CAGACGTGTGCTCTTCCGATCT	ACCTCCAA	GATA	SASGTCVCCSGTSCGGTA	CAGACGTGTGCTCTTCCGATCTACCTCCAAGATASASGTCVCCSGTSCGGTA
AD1_R9	I	CAGACGTGTGCTCTTCCGATCT	AGAGTCAA	A	SASGTCVCCSGTSCGGTA	CAGACGTGTGCTCTTCCGATCTAGAGTCAAASASGTCVCCSGTSCGGTA
AD1_R10	J	CAGACGTGTGCTCTTCCGATCT	AGCAGGAA	TC	SASGTCVCCSGTSCGGTA	CAGACGTGTGCTCTTCCGATCTAGCAGGAATCSASGTCVCCSGTSCGGTA
AD1_R11	K	CAGACGTGTGCTCTTCCGATCT	CAACCACA	CTA	SASGTCVCCSGTSCGGTA	CAGACGTGTGCTCTTCCGATCTCAACCACACTASASGTCVCCSGTSCGGTA
AD1_R12	L	CAGACGTGTGCTCTTCCGATCT	GACTAGTA	GATA	SASGTCVCCSGTSCGGTA	CAGACGTGTGCTCTTCCGATCTGACTAGTAGATASASGTCVCCSGTSCGGTA
AD1_R13	M	CAGACGTGTGCTCTTCCGATCT	CACTTCGA	A	SASGTCVCCSGTSCGGTA	CAGACGTGTGCTCTTCCGATCTCACTTCGAASASGTCVCCSGTSCGGTA
AD1_R14	N	CAGACGTGTGCTCTTCCGATCT	CATACCAA	TC	SASGTCVCCSGTSCGGTA	CAGACGTGTGCTCTTCCGATCTCATACCAATCSASGTCVCCSGTSCGGTA
AD1_R15	O	CAGACGTGTGCTCTTCCGATCT	CCGAAGTA	CTA	SASGTCVCCSGTSCGGTA	CAGACGTGTGCTCTTCCGATCTCCGAAGTACTASASGTCVCCSGTSCGGTA
AD1_R16	P	CAGACGTGTGCTCTTCCGATCT	CCTCCTGA	GATA	SASGTCVCCSGTSCGGTA	CAGACGTGTGCTCTTCCGATCTCCTCCTGAGATASASGTCVCCSGTSCGGTA

## Sheet: AD2
Forward Name	Column	Forward_MiSeq_Adaptor	Forward_Barcode	Forward_Spacer	Forward_Primer	Full Forward Sequence
AD2_F1	1	CTACACGACGCTCTTCCGATCT	TCCGTCTA	A	SATBTAYACSTCVGGHWCSAC	CTACACGACGCTCTTCCGATCTTCCGTCTAASATBTAYACSTCVGGHWCSAC
AD2_F2	2	CTACACGACGCTCTTCCGATCT	AAGACGGA	TC	SATBTAYACSTCVGGHWCSAC	CTACACGACGCTCTTCCGATCTAAGACGGATCSATBTAYACSTCVGGHWCSAC
AD2_F3	3	CTACACGACGCTCTTCCGATCT	GTCGTAGA	CTA	SATBTAYACSTCVGGHWCSAC	CTACACGACGCTCTTCCGATCTGTCGTAGACTASATBTAYACSTCVGGHWCSAC
AD2_F4	4	CTACACGACGCTCTTCCGATCT	ACAAGCTA	GATA	SATBTAYACSTCVGGHWCSAC	CTACACGACGCTCTTCCGATCTACAAGCTAGATASATBTAYACSTCVGGHWCSAC
AD2_F5	5	CTACACGACGCTCTTCCGATCT	AGATGTAC	A	SATBTAYACSTCVGGHWCSAC	CTACACGACGCTCTTCCGATCTAGATGTACASATBTAYACSTCVGGHWCSAC
AD2_F6	6	CTACACGACGCTCTTCCGATCT	GCCAAGAC	TC	SATBTAYACSTCVGGHWCSAC	CTACACGACGCTCTTCCGATCTGCCAAGACTCSATBTAYACSTCVGGHWCSAC
AD2_F7	7	CTACACGACGCTCTTCCGATCT	GAACAGGC	CTA	SATBTAYACSTCVGGHWCSAC	CTACACGACGCTCTTCCGATCTGAACAGGCCTASATBTAYACSTCVGGHWCSAC
AD2_F8	8	CTACACGACGCTCTTCCGATCT	TCTTCACA	GATA	SATBTAYACSTCVGGHWCSAC	CTACACGACGCTCTTCCGATCTTCTTCACAGATASATBTAYACSTCVGGHWCSAC
AD2_F9	9	CTACACGACGCTCTTCCGATCT	ACCACTGT	A	SATBTAYACSTCVGGHWCSAC	CTACACGACGCTCTTCCGATCTACCACTGTASATBTAYACSTCVGGHWCSAC
AD2_F10	10	CTACACGACGCTCTTCCGATCT	CCGACAAC	TC	SATBTAYACSTCVGGHWCSAC	CTACACGACGCTCTTCCGATCTCCGACAACTCSATBTAYACSTCVGGHWCSAC
AD2_F11	11	CTACACGACGCTCTTCCGATCT	AGCCATGC	CTA	SATBTAYACSTCVGGHWCSAC	CTACACGACGCTCTTCCGATCTAGCCATGCCTASATBTAYACSTCVGGHWCSAC
AD2_F12	12	CTACACGACGCTCTTCCGATCT	ACTATGCA	GATA	SATBTAYACSTCVGGHWCSAC	CTACACGACGCTCTTCCGATCTACTATGCAGATASATBTAYACSTCVGGHWCSAC
AD2_F13	13	CTACACGACGCTCTTCCGATCT	ACGCTCGA	A	SATBTAYACSTCVGGHWCSAC	CTACACGACGCTCTTCCGATCTACGCTCGAASATBTAYACSTCVGGHWCSAC
AD2_F14	14	CTACACGACGCTCTTCCGATCT	CACCTTAC	TC	SATBTAYACSTCVGGHWCSAC	CTACACGACGCTCTTCCGATCTCACCTTACTCSATBTAYACSTCVGGHWCSAC
AD2_F15	15	CTACACGACGCTCTTCCGATCT	AACCGAGA	CTA	SATBTAYACSTCVGGHWCSAC	CTACACGACGCTCTTCCGATCTAACCGAGACTASATBTAYACSTCVGGHWCSAC
AD2_F16	16	CTACACGACGCTCTTCCGATCT	GAATCTGA	GATA	SATBTAYACSTCVGGHWCSAC	CTACACGACGCTCTTCCGATCTGAATCTGAGATASATBTAYACSTCVGGHWCSAC
AD2_F17	17	CTACACGACGCTCTTCCGATCT	AGTACAAG	A	SATBTAYACSTCVGGHWCSAC	CTACACGACGCTCTTCCGATCTAGTACAAGASATBTAYACSTCVGGHWCSAC
AD2_F18	18	CTACACGACGCTCTTCCGATCT	AACGCTTA	TC	SATBTAYACSTCVGGHWCSAC	CTACACGACGCTCTTCCGATCTAACGCTTATCSATBTAYACSTCVGGHWCSAC
AD2_F19	19	CTACACGACGCTCTTCCGATCT	ACACGACC	CTA	SATBTAYACSTCVGGHWCSAC	CTACACGACGCTCTTCCGATCTACACGACCCTASATBTAYACSTCVGGHWCSAC
AD2_F20	20	CTACACGACGCTCTTCCGATCT	CAGCGTTA	GATA	SATBTAYACSTCVGGHWCSAC	CTACACGACGCTCTTCCGATCTCAGCGTTAGATASATBTAYACSTCVGGHWCSAC
AD2_F21	21	CTACACGACGCTCTTCCGATCT	CAGATCTG	A	SATBTAYACSTCVGGHWCSAC	CTACACGACGCTCTTCCGATCTCAGATCTGASATBTAYACSTCVGGHWCSAC
AD2_F22	22	CTACACGACGCTCTTCCGATCT	ACAGATTC	TC	SATBTAYACSTCVGGHWCSAC	CTACACGACGCTCTTCCGATCTACAGATTCTCSATBTAYACSTCVGGHWCSAC
AD2_F23	23	CTACACGACGCTCTTCCGATCT	TTCACGCA	CTA	SATBTAYACSTCVGGHWCSAC	CTACACGACGCTCTTCCGATCTTTCACGCACTASATBTAYACSTCVGGHWCSAC
AD2_F24	24	CTACACGACGCTCTTCCGATCT	TAGGATGA	GATA	SATBTAYACSTCVGGHWCSAC	CTACACGACGCTCTTCCGATCTTAGGATGAGATASATBTAYACSTCVGGHWCSAC
Reverse Name	Row	Reverse_MiSeq_Adaptor	Reverse_Barcode	Reverse_Spacer	Reverse_Primer	Full Sequence
AD2_R1	A	CAGACGTGTGCTCTTCCGATCT	AGTGGTCA	A	CCANRTCNCCBGTSYKGTACA	CAGACGTGTGCTCTTCCGATCTAGTGGTCAACCANRTCNCCBGTSYKGTACA
AD2_R2	B	CAGACGTGTGCTCTTCCGATCT	CATCAAGT	TC	CCANRTCNCCBGTSYKGTACA	CAGACGTGTGCTCTTCCGATCTCATCAAGTTCCCANRTCNCCBGTSYKGTACA
AD2_R3	C	CAGACGTGTGCTCTTCCGATCT	ACAAGCTA	CTA	CCANRTCNCCBGTSYKGTACA	CAGACGTGTGCTCTTCCGATCTACAAGCTACTACCANRTCNCCBGTSYKGTACA
AD2_R4	D	CAGACGTGTGCTCTTCCGATCT	AGTACAAG	GATA	CCANRTCNCCBGTSYKGTACA	CAGACGTGTGCTCTTCCGATCTAGTACAAGGATACCANRTCNCCBGTSYKGTACA
AD2_R5	E	CAGACGTGTGCTCTTCCGATCT	AACCGAGA	A	CCANRTCNCCBGTSYKGTACA	CAGACGTGTGCTCTTCCGATCTAACCGAGAACCANRTCNCCBGTSYKGTACA
AD2_R6	F	CAGACGTGTGCTCTTCCGATCT	AAGACGGA	TC	CCANRTCNCCBGTSYKGTACA	CAGACGTGTGCTCTTCCGATCTAAGACGGATCCCANRTCNCCBGTSYKGTACA
AD2_R7	G	CAGACGTGTGCTCTTCCGATCT	ACACAGAA	CTA	CCANRTCNCCBGTSYKGTACA	CAGACGTGTGCTCTTCCGATCTACACAGAACTACCANRTCNCCBGTSYKGTACA
AD2_R8	H	CAGACGTGTGCTCTTCCGATCT	ACCTCCAA	GATA	CCANRTCNCCBGTSYKGTACA	CAGACGTGTGCTCTTCCGATCTACCTCCAAGATACCANRTCNCCBGTSYKGTACA
AD2_R9	I	CAGACGTGTGCTCTTCCGATCT	AGAGTCAA	A	CCANRTCNCCBGTSYKGTACA	CAGACGTGTGCTCTTCCGATCTAGAGTCAAACCANRTCNCCBGTSYKGTACA
AD2_R10	J	CAGACGTGTGCTCTTCCGATCT	AGCAGGAA	TC	CCANRTCNCCBGTSYKGTACA	CAGACGTGTGCTCTTCCGATCTAGCAGGAATCCCANRTCNCCBGTSYKGTACA
AD2_R11	K	CAGACGTGTGCTCTTCCGATCT	CAACCACA	CTA	CCANRTCNCCBGTSYKGTACA	CAGACGTGTGCTCTTCCGATCTCAACCACACTACCANRTCNCCBGTSYKGTACA
AD2_R12	L	CAGACGTGTGCTCTTCCGATCT	GACTAGTA	GATA	CCANRTCNCCBGTSYKGTACA	CAGACGTGTGCTCTTCCGATCTGACTAGTAGATACCANRTCNCCBGTSYKGTACA
AD2_R13	M	CAGACGTGTGCTCTTCCGATCT	CACTTCGA	A	CCANRTCNCCBGTSYKGTACA	CAGACGTGTGCTCTTCCGATCTCACTTCGAACCANRTCNCCBGTSYKGTACA
AD2_R14	N	CAGACGTGTGCTCTTCCGATCT	CATACCAA	TC	CCANRTCNCCBGTSYKGTACA	CAGACGTGTGCTCTTCCGATCTCATACCAATCCCANRTCNCCBGTSYKGTACA
AD2_R15	O	CAGACGTGTGCTCTTCCGATCT	CCGAAGTA	CTA	CCANRTCNCCBGTSYKGTACA	CAGACGTGTGCTCTTCCGATCTCCGAAGTACTACCANRTCNCCBGTSYKGTACA
AD2_R16	P	CAGACGTGTGCTCTTCCGATCT	CCTCCTGA	GATA	CCANRTCNCCBGTSYKGTACA	CAGACGTGTGCTCTTCCGATCTCCTCCTGAGATACCANRTCNCCBGTSYKGTACA

## Sheet: EndR_VL_TruSeq
index	name	adaptor	bc	spacer	primer	full
1	EndR_v3_F1	CTACACGACGCTCTTCCGATCT	CTTGGAGGCTTA	A	CCNCCRCCSTGGCACTTCKCSG	CTACACGACGCTCTTCCGATCTCTTGGAGGCTTAACCNCCRCCSTGGCACTTCKCSG							22
2	EndR_v3_F2	CTACACGACGCTCTTCCGATCT	CTTCAAGATGGA	TC	CCNCCRCCSTGGCACTTCKCSG	CTACACGACGCTCTTCCGATCTCTTCAAGATGGATCCCNCCRCCSTGGCACTTCKCSG
3	EndR_v3_F3	CTACACGACGCTCTTCCGATCT	CTCTTTGTCGAT	CTA	CCNCCRCCSTGGCACTTCKCSG	CTACACGACGCTCTTCCGATCTCTCTTTGTCGATCTACCNCCRCCSTGGCACTTCKCSG
4	EndR_v3_F4	CTACACGACGCTCTTCCGATCT	CTCGTCGACTGA	GATA	CCNCCRCCSTGGCACTTCKCSG	CTACACGACGCTCTTCCGATCTCTCGTCGACTGAGATACCNCCRCCSTGGCACTTCKCSG
5	EndR_v3_F5	CTACACGACGCTCTTCCGATCT	GTTTGGCCACAC	A	CCNCCRCCSTGGCACTTCKCSG	CTACACGACGCTCTTCCGATCTGTTTGGCCACACACCNCCRCCSTGGCACTTCKCSG
6	EndR_v3_F6	CTACACGACGCTCTTCCGATCT	TTGCGGACCCTA	TC	CCNCCRCCSTGGCACTTCKCSG	CTACACGACGCTCTTCCGATCTTTGCGGACCCTATCCCNCCRCCSTGGCACTTCKCSG
7	EndR_v3_F7	CTACACGACGCTCTTCCGATCT	CGAGCTGTTACC	CTA	CCNCCRCCSTGGCACTTCKCSG	CTACACGACGCTCTTCCGATCTCGAGCTGTTACCCTACCNCCRCCSTGGCACTTCKCSG
8	EndR_v3_F8	CTACACGACGCTCTTCCGATCT	CTTGTTGTTCTG	GATA	CCNCCRCCSTGGCACTTCKCSG	CTACACGACGCTCTTCCGATCTCTTGTTGTTCTGGATACCNCCRCCSTGGCACTTCKCSG
9	EndR_v3_F9	CTACACGACGCTCTTCCGATCT	TTCCACACGTGG	A	CCNCCRCCSTGGCACTTCKCSG	CTACACGACGCTCTTCCGATCTTTCCACACGTGGACCNCCRCCSTGGCACTTCKCSG
10	EndR_v3_F10	CTACACGACGCTCTTCCGATCT	GAACTTTAGCGC	TC	CCNCCRCCSTGGCACTTCKCSG	CTACACGACGCTCTTCCGATCTGAACTTTAGCGCTCCCNCCRCCSTGGCACTTCKCSG
11	EndR_v3_F11	CTACACGACGCTCTTCCGATCT	GCACTGGCATAT	CTA	CCNCCRCCSTGGCACTTCKCSG	CTACACGACGCTCTTCCGATCTGCACTGGCATATCTACCNCCRCCSTGGCACTTCKCSG
12	EndR_v3_F12	CTACACGACGCTCTTCCGATCT	ACCACACGTAGT	GATA	CCNCCRCCSTGGCACTTCKCSG	CTACACGACGCTCTTCCGATCTACCACACGTAGTGATACCNCCRCCSTGGCACTTCKCSG
13	EndR_v3_F13	CTACACGACGCTCTTCCGATCT	CAAATTCGGGAT	A	CCNCCRCCSTGGCACTTCKCSG	CTACACGACGCTCTTCCGATCTCAAATTCGGGATACCNCCRCCSTGGCACTTCKCSG
14	EndR_v3_F14	CTACACGACGCTCTTCCGATCT	CAGTTACCCAAG	TC	CCNCCRCCSTGGCACTTCKCSG	CTACACGACGCTCTTCCGATCTCAGTTACCCAAGTCCCNCCRCCSTGGCACTTCKCSG
15	EndR_v3_F15	CTACACGACGCTCTTCCGATCT	TTAAACCGCGCC	CTA	CCNCCRCCSTGGCACTTCKCSG	CTACACGACGCTCTTCCGATCTTTAAACCGCGCCCTACCNCCRCCSTGGCACTTCKCSG
16	EndR_v3_F16	CTACACGACGCTCTTCCGATCT	GTGCTGCGCTTA	GATA	CCNCCRCCSTGGCACTTCKCSG	CTACACGACGCTCTTCCGATCTGTGCTGCGCTTAGATACCNCCRCCSTGGCACTTCKCSG
17	EndR_v3_F17	CTACACGACGCTCTTCCGATCT	AGTGCGTTCTAG	A	CCNCCRCCSTGGCACTTCKCSG	CTACACGACGCTCTTCCGATCTAGTGCGTTCTAGACCNCCRCCSTGGCACTTCKCSG
18	EndR_v3_F18	CTACACGACGCTCTTCCGATCT	GTGGCCTACTAC	TC	CCNCCRCCSTGGCACTTCKCSG	CTACACGACGCTCTTCCGATCTGTGGCCTACTACTCCCNCCRCCSTGGCACTTCKCSG
19	EndR_v3_F19	CTACACGACGCTCTTCCGATCT	GCATAAACGACT	CTA	CCNCCRCCSTGGCACTTCKCSG	CTACACGACGCTCTTCCGATCTGCATAAACGACTCTACCNCCRCCSTGGCACTTCKCSG
20	EndR_v3_F20	CTACACGACGCTCTTCCGATCT	CATAGCTCGGTC	GATA	CCNCCRCCSTGGCACTTCKCSG	CTACACGACGCTCTTCCGATCTCATAGCTCGGTCGATACCNCCRCCSTGGCACTTCKCSG
21	EndR_v3_F21	CTACACGACGCTCTTCCGATCT	TGATCACTCTTC	A	CCNCCRCCSTGGCACTTCKCSG	CTACACGACGCTCTTCCGATCTTGATCACTCTTCACCNCCRCCSTGGCACTTCKCSG
22	EndR_v3_F22	CTACACGACGCTCTTCCGATCT	ATCAAGATACGC	TC	CCNCCRCCSTGGCACTTCKCSG	CTACACGACGCTCTTCCGATCTATCAAGATACGCTCCCNCCRCCSTGGCACTTCKCSG
23	EndR_v3_F23	CTACACGACGCTCTTCCGATCT	TGCATGACAGTC	CTA	CCNCCRCCSTGGCACTTCKCSG	CTACACGACGCTCTTCCGATCTTGCATGACAGTCCTACCNCCRCCSTGGCACTTCKCSG
24	EndR_v3_F24	CTACACGACGCTCTTCCGATCT	ACCGTGCTCACA	GATA	CCNCCRCCSTGGCACTTCKCSG	CTACACGACGCTCTTCCGATCTACCGTGCTCACAGATACCNCCRCCSTGGCACTTCKCSG
A	EndR_R1	CAGACGTGTGCTCTTCCGATCT	GATCAACCCACA	A	CSAACTGCTTGGGCATSCCCTG	CAGACGTGTGCTCTTCCGATCTGATCAACCCACAACSAACTGCTTGGGCATSCCCTG
B	EndR_R2	CAGACGTGTGCTCTTCCGATCT	TGACATTCACGG	TC	CSAACTGCTTGGGCATSCCCTG	CAGACGTGTGCTCTTCCGATCTTGACATTCACGGTCCSAACTGCTTGGGCATSCCCTG
C	EndR_R3	CAGACGTGTGCTCTTCCGATCT	ATATTGGCAGCC	CTA	CSAACTGCTTGGGCATSCCCTG	CAGACGTGTGCTCTTCCGATCTATATTGGCAGCCCTACSAACTGCTTGGGCATSCCCTG
D	EndR_R4	CAGACGTGTGCTCTTCCGATCT	AGCTTGAATCAG	GATA	CSAACTGCTTGGGCATSCCCTG	CAGACGTGTGCTCTTCCGATCTAGCTTGAATCAGGATACSAACTGCTTGGGCATSCCCTG
E	EndR_R5	CAGACGTGTGCTCTTCCGATCT	CCGCTGATGTCA	A	CSAACTGCTTGGGCATSCCCTG	CAGACGTGTGCTCTTCCGATCTCCGCTGATGTCAACSAACTGCTTGGGCATSCCCTG
F	EndR_R6	CAGACGTGTGCTCTTCCGATCT	CCATCCGCAACA	TC	CSAACTGCTTGGGCATSCCCTG	CAGACGTGTGCTCTTCCGATCTCCATCCGCAACATCCSAACTGCTTGGGCATSCCCTG
G	EndR_R7	CAGACGTGTGCTCTTCCGATCT	GTCTACCACGCA	CTA	CSAACTGCTTGGGCATSCCCTG	CAGACGTGTGCTCTTCCGATCTGTCTACCACGCACTACSAACTGCTTGGGCATSCCCTG
H	EndR_R8	CAGACGTGTGCTCTTCCGATCT	AATTAGGCGTGT	GATA	CSAACTGCTTGGGCATSCCCTG	CAGACGTGTGCTCTTCCGATCTAATTAGGCGTGTGATACSAACTGCTTGGGCATSCCCTG
I	EndR_R9	CAGACGTGTGCTCTTCCGATCT	GTTCTGCTTGTT	A	CSAACTGCTTGGGCATSCCCTG	CAGACGTGTGCTCTTCCGATCTGTTCTGCTTGTTACSAACTGCTTGGGCATSCCCTG
J	EndR_R10	CAGACGTGTGCTCTTCCGATCT	GAGAGTCCACTT	TC	CSAACTGCTTGGGCATSCCCTG	CAGACGTGTGCTCTTCCGATCTGAGAGTCCACTTTCCSAACTGCTTGGGCATSCCCTG
K	EndR_R11	CAGACGTGTGCTCTTCCGATCT	TCGAGAGTTTGC	CTA	CSAACTGCTTGGGCATSCCCTG	CAGACGTGTGCTCTTCCGATCTTCGAGAGTTTGCCTACSAACTGCTTGGGCATSCCCTG
L	EndR_R12	CAGACGTGTGCTCTTCCGATCT	CCAAGATTCGCC	GATA	CSAACTGCTTGGGCATSCCCTG	CAGACGTGTGCTCTTCCGATCTCCAAGATTCGCCGATACSAACTGCTTGGGCATSCCCTG
M	EndR_R13	CAGACGTGTGCTCTTCCGATCT	TGCAACTTGCAG	A	CSAACTGCTTGGGCATSCCCTG	CAGACGTGTGCTCTTCCGATCTTGCAACTTGCAGACSAACTGCTTGGGCATSCCCTG
N	EndR_R14	CAGACGTGTGCTCTTCCGATCT	TCGAAGACGTAT	TC	CSAACTGCTTGGGCATSCCCTG	CAGACGTGTGCTCTTCCGATCTTCGAAGACGTATTCCSAACTGCTTGGGCATSCCCTG
O	EndR_R15	CAGACGTGTGCTCTTCCGATCT	GGTCCACCTAAC	CTA	CSAACTGCTTGGGCATSCCCTG	CAGACGTGTGCTCTTCCGATCTGGTCCACCTAACCTACSAACTGCTTGGGCATSCCCTG
P	EndR_R16	CAGACGTGTGCTCTTCCGATCT	CACACTGAAGTC	GATA	CSAACTGCTTGGGCATSCCCTG	CAGACGTGTGCTCTTCCGATCTCACACTGAAGTCGATACSAACTGCTTGGGCATSCCCTG

## Sheet: Capreo_VL_TruSeq
Forward Name	Column	Forward_MiSeq_Adaptor	Forward_Barcode	Forward_Spacer	Forward_Primer	Full Forward Sequence
capreo_F1	1	CTACACGACGCTCTTCCGATCT	CTTGGAGGCTTA	A	SGACRTSWSCWSSWSCGGYGT	CTACACGACGCTCTTCCGATCTCTTGGAGGCTTAASGACRTSWSCWSSWSCGGYGT
capreo_F2	2	CTACACGACGCTCTTCCGATCT	CTTCAAGATGGA	TC	SGACRTSWSCWSSWSCGGYGT	CTACACGACGCTCTTCCGATCTCTTCAAGATGGATCSGACRTSWSCWSSWSCGGYGT
capreo_F3	3	CTACACGACGCTCTTCCGATCT	CTCTTTGTCGAT	CTA	SGACRTSWSCWSSWSCGGYGT	CTACACGACGCTCTTCCGATCTCTCTTTGTCGATCTASGACRTSWSCWSSWSCGGYGT
capreo_F4	4	CTACACGACGCTCTTCCGATCT	CTCGTCGACTGA	GATA	SGACRTSWSCWSSWSCGGYGT	CTACACGACGCTCTTCCGATCTCTCGTCGACTGAGATASGACRTSWSCWSSWSCGGYGT
capreo_F5	5	CTACACGACGCTCTTCCGATCT	GTTTGGCCACAC	A	SGACRTSWSCWSSWSCGGYGT	CTACACGACGCTCTTCCGATCTGTTTGGCCACACASGACRTSWSCWSSWSCGGYGT
capreo_F6	6	CTACACGACGCTCTTCCGATCT	TTGCGGACCCTA	TC	SGACRTSWSCWSSWSCGGYGT	CTACACGACGCTCTTCCGATCTTTGCGGACCCTATCSGACRTSWSCWSSWSCGGYGT
capreo_F7	7	CTACACGACGCTCTTCCGATCT	CGAGCTGTTACC	CTA	SGACRTSWSCWSSWSCGGYGT	CTACACGACGCTCTTCCGATCTCGAGCTGTTACCCTASGACRTSWSCWSSWSCGGYGT
capreo_F8	8	CTACACGACGCTCTTCCGATCT	CTTGTTGTTCTG	GATA	SGACRTSWSCWSSWSCGGYGT	CTACACGACGCTCTTCCGATCTCTTGTTGTTCTGGATASGACRTSWSCWSSWSCGGYGT
capreo_F9	9	CTACACGACGCTCTTCCGATCT	TTCCACACGTGG	A	SGACRTSWSCWSSWSCGGYGT	CTACACGACGCTCTTCCGATCTTTCCACACGTGGASGACRTSWSCWSSWSCGGYGT
capreo_F10	10	CTACACGACGCTCTTCCGATCT	GAACTTTAGCGC	TC	SGACRTSWSCWSSWSCGGYGT	CTACACGACGCTCTTCCGATCTGAACTTTAGCGCTCSGACRTSWSCWSSWSCGGYGT
capreo_F11	11	CTACACGACGCTCTTCCGATCT	GCACTGGCATAT	CTA	SGACRTSWSCWSSWSCGGYGT	CTACACGACGCTCTTCCGATCTGCACTGGCATATCTASGACRTSWSCWSSWSCGGYGT
capreo_F12	12	CTACACGACGCTCTTCCGATCT	ACCACACGTAGT	GATA	SGACRTSWSCWSSWSCGGYGT	CTACACGACGCTCTTCCGATCTACCACACGTAGTGATASGACRTSWSCWSSWSCGGYGT
capreo_F13	13	CTACACGACGCTCTTCCGATCT	CAAATTCGGGAT	A	SGACRTSWSCWSSWSCGGYGT	CTACACGACGCTCTTCCGATCTCAAATTCGGGATASGACRTSWSCWSSWSCGGYGT
capreo_F14	14	CTACACGACGCTCTTCCGATCT	CAGTTACCCAAG	TC	SGACRTSWSCWSSWSCGGYGT	CTACACGACGCTCTTCCGATCTCAGTTACCCAAGTCSGACRTSWSCWSSWSCGGYGT
capreo_F15	15	CTACACGACGCTCTTCCGATCT	TTAAACCGCGCC	CTA	SGACRTSWSCWSSWSCGGYGT	CTACACGACGCTCTTCCGATCTTTAAACCGCGCCCTASGACRTSWSCWSSWSCGGYGT
capreo_F16	16	CTACACGACGCTCTTCCGATCT	GTGCTGCGCTTA	GATA	SGACRTSWSCWSSWSCGGYGT	CTACACGACGCTCTTCCGATCTGTGCTGCGCTTAGATASGACRTSWSCWSSWSCGGYGT
capreo_F17	17	CTACACGACGCTCTTCCGATCT	AGTGCGTTCTAG	A	SGACRTSWSCWSSWSCGGYGT	CTACACGACGCTCTTCCGATCTAGTGCGTTCTAGASGACRTSWSCWSSWSCGGYGT
capreo_F18	18	CTACACGACGCTCTTCCGATCT	GTGGCCTACTAC	TC	SGACRTSWSCWSSWSCGGYGT	CTACACGACGCTCTTCCGATCTGTGGCCTACTACTCSGACRTSWSCWSSWSCGGYGT
capreo_F19	19	CTACACGACGCTCTTCCGATCT	GCATAAACGACT	CTA	SGACRTSWSCWSSWSCGGYGT	CTACACGACGCTCTTCCGATCTGCATAAACGACTCTASGACRTSWSCWSSWSCGGYGT
capreo_F20	20	CTACACGACGCTCTTCCGATCT	CATAGCTCGGTC	GATA	SGACRTSWSCWSSWSCGGYGT	CTACACGACGCTCTTCCGATCTCATAGCTCGGTCGATASGACRTSWSCWSSWSCGGYGT
capreo_F21	21	CTACACGACGCTCTTCCGATCT	TGATCACTCTTC	A	SGACRTSWSCWSSWSCGGYGT	CTACACGACGCTCTTCCGATCTTGATCACTCTTCASGACRTSWSCWSSWSCGGYGT
capreo_F22	22	CTACACGACGCTCTTCCGATCT	ATCAAGATACGC	TC	SGACRTSWSCWSSWSCGGYGT	CTACACGACGCTCTTCCGATCTATCAAGATACGCTCSGACRTSWSCWSSWSCGGYGT
capreo_F23	23	CTACACGACGCTCTTCCGATCT	TGCATGACAGTC	CTA	SGACRTSWSCWSSWSCGGYGT	CTACACGACGCTCTTCCGATCTTGCATGACAGTCCTASGACRTSWSCWSSWSCGGYGT
capreo_F24	24	CTACACGACGCTCTTCCGATCT	ACCGTGCTCACA	GATA	SGACRTSWSCWSSWSCGGYGT	CTACACGACGCTCTTCCGATCTACCGTGCTCACAGATASGACRTSWSCWSSWSCGGYGT
Reverse Name	Row	Reverse_MiSeq_Adaptor	Reverse_Barcode	Reverse_Spacer	Reverse_Primer	Full Sequence
capreo_R1	A	CAGACGTGTGCTCTTCCGATCT	GATCAACCCACA	A	CRSTNGGRTTRTGSGGRAAGT	CAGACGTGTGCTCTTCCGATCTGATCAACCCACAACRSTNGGRTTRTGSGGRAAGT
capreo_R2	B	CAGACGTGTGCTCTTCCGATCT	TGACATTCACGG	TC	CRSTNGGRTTRTGSGGRAAGT	CAGACGTGTGCTCTTCCGATCTTGACATTCACGGTCCRSTNGGRTTRTGSGGRAAGT
capreo_R3	C	CAGACGTGTGCTCTTCCGATCT	ATATTGGCAGCC	CTA	CRSTNGGRTTRTGSGGRAAGT	CAGACGTGTGCTCTTCCGATCTATATTGGCAGCCCTACRSTNGGRTTRTGSGGRAAGT
capreo_R4	D	CAGACGTGTGCTCTTCCGATCT	AGCTTGAATCAG	GATA	CRSTNGGRTTRTGSGGRAAGT	CAGACGTGTGCTCTTCCGATCTAGCTTGAATCAGGATACRSTNGGRTTRTGSGGRAAGT
capreo_R5	E	CAGACGTGTGCTCTTCCGATCT	CCGCTGATGTCA	A	CRSTNGGRTTRTGSGGRAAGT	CAGACGTGTGCTCTTCCGATCTCCGCTGATGTCAACRSTNGGRTTRTGSGGRAAGT
capreo_R6	F	CAGACGTGTGCTCTTCCGATCT	CCATCCGCAACA	TC	CRSTNGGRTTRTGSGGRAAGT	CAGACGTGTGCTCTTCCGATCTCCATCCGCAACATCCRSTNGGRTTRTGSGGRAAGT
capreo_R7	G	CAGACGTGTGCTCTTCCGATCT	GTCTACCACGCA	CTA	CRSTNGGRTTRTGSGGRAAGT	CAGACGTGTGCTCTTCCGATCTGTCTACCACGCACTACRSTNGGRTTRTGSGGRAAGT
capreo_R8	H	CAGACGTGTGCTCTTCCGATCT	AATTAGGCGTGT	GATA	CRSTNGGRTTRTGSGGRAAGT	CAGACGTGTGCTCTTCCGATCTAATTAGGCGTGTGATACRSTNGGRTTRTGSGGRAAGT
capreo_R9	I	CAGACGTGTGCTCTTCCGATCT	GTTCTGCTTGTT	A	CRSTNGGRTTRTGSGGRAAGT	CAGACGTGTGCTCTTCCGATCTGTTCTGCTTGTTACRSTNGGRTTRTGSGGRAAGT
capreo_R10	J	CAGACGTGTGCTCTTCCGATCT	GAGAGTCCACTT	TC	CRSTNGGRTTRTGSGGRAAGT	CAGACGTGTGCTCTTCCGATCTGAGAGTCCACTTTCCRSTNGGRTTRTGSGGRAAGT
capreo_R11	K	CAGACGTGTGCTCTTCCGATCT	TCGAGAGTTTGC	CTA	CRSTNGGRTTRTGSGGRAAGT	CAGACGTGTGCTCTTCCGATCTTCGAGAGTTTGCCTACRSTNGGRTTRTGSGGRAAGT
capreo_R12	L	CAGACGTGTGCTCTTCCGATCT	CCAAGATTCGCC	GATA	CRSTNGGRTTRTGSGGRAAGT	CAGACGTGTGCTCTTCCGATCTCCAAGATTCGCCGATACRSTNGGRTTRTGSGGRAAGT
capreo_R13	M	CAGACGTGTGCTCTTCCGATCT	TGCAACTTGCAG	A	CRSTNGGRTTRTGSGGRAAGT	CAGACGTGTGCTCTTCCGATCTTGCAACTTGCAGACRSTNGGRTTRTGSGGRAAGT
capreo_R14	N	CAGACGTGTGCTCTTCCGATCT	TCGAAGACGTAT	TC	CRSTNGGRTTRTGSGGRAAGT	CAGACGTGTGCTCTTCCGATCTTCGAAGACGTATTCCRSTNGGRTTRTGSGGRAAGT
capreo_R15	O	CAGACGTGTGCTCTTCCGATCT	GGTCCACCTAAC	CTA	CRSTNGGRTTRTGSGGRAAGT	CAGACGTGTGCTCTTCCGATCTGGTCCACCTAACCTACRSTNGGRTTRTGSGGRAAGT
capreo_R16	P	CAGACGTGTGCTCTTCCGATCT	CACACTGAAGTC	GATA	CRSTNGGRTTRTGSGGRAAGT	CAGACGTGTGCTCTTCCGATCTCACACTGAAGTCGATACRSTNGGRTTRTGSGGRAAGT
