# Supplementary material for: Uncovering the biosynthetic potential of rare metagenomic DNA using co-occurrence network analysis of targeted sequences
Source: Nat Commun. 2019 Aug 26;10:3848. doi: 10.1038/s41467-019-11658-z (PMC6710260; doi:10.1038/s41467-019-11658-z)
Supplement: Supplementary file 6 — Source Data [file 41467_2019_11658_MOESM6_ESM.xlsx]

## Sheet: Figure 2d
recovered BGCs	Tbps_x20Cov	Genome frequency		metagenomic insert #	Tbps_x20Cov
246	0.222382	0.0899355		contig_4217_4	0.0179067
421	0.231171	0.0865161		contig_10683_4	0.0185963
38	0.252033	0.0793548		contig_3482_2	0.0199614
571	0.316327	0.0632258		contig_922_2	0.0201862
394	0.336957	0.0593548		contig_5168_2	0.0205094
348	0.355097	0.0563226		contig_62_4	0.0224735
46	0.39897	0.050129		contig_1072_2	0.0239327
1129	0.410053	0.0487742		contig_8991_2	0.0241866
96	0.413333	0.0483871		contig_10979_4	0.0242966
31	0.466165	0.0429032		contig_1469_2	0.0250121
304	0.487421	0.0410323		contig_9830_4	0.0282177
355	0.517529	0.0386452		contig_6294_2	0.0287676
1002	0.527211	0.0379355		contig_3171_2	0.029295
26	0.567766	0.0352258		contig_1338_2	0.0310217
16	0.591603	0.0338065		contig_3241_3	0.0326866
284	0.606654	0.0329677		contig_1531_2	0.0329752
25	0.618762	0.0323226		contig_258_4	0.0334448
326	0.626263	0.0319355		contig_8904_4	0.0364534
23	0.668103	0.0299355		contig_175_2	0.0380929
5	0.670996	0.0298065		contig_3768_3	0.0410814
572	0.675381	0.0296129		contig_3624_2	0.0413168
347	0.699774	0.0285806		contig_3904_2	0.0438721
358	0.748792	0.0267097		contig_1099_5	0.0443872
328	0.750605	0.0266452		contig_9390_2	0.0498553
44	0.752427	0.0265806		contig_3590_4	0.0502757
291	0.773067	0.025871		contig_7397_4	0.0514096
507	0.853994	0.0234194		contig_13054_4	0.0517962
42	0.861111	0.0232258		contig_6016_2	0.0523118
811	0.868347	0.0230323		contig_2738_4	0.052356
320	0.878187	0.0227742		contig_2433_1	0.0530913
40	0.925373	0.0216129		contig_12607_1	0.0531732
302	0.981013	0.0203871		contig_4233_2	0.0534852
586	1.00977	0.0198065		contig_3462_4	0.054007
80	1.0299	0.0194194		contig_465_4	0.0541296
666	1.05802	0.0189032		contig_3821_4	0.054472
318	1.1032	0.018129		contig_2435_4	0.0545295
29	1.11511	0.0179355		contig_3952_2	0.0548091
11	1.14815	0.0174194		contig_2699_2	0.0556453
316	1.15242	0.0173548		contig_13329_4	0.0575139
9	1.15672	0.0172903		contig_11537_4	0.0575994
21	1.16981	0.0170968		contig_1048_2	0.0583804
73	1.18321	0.0169032		contig_14911_4	0.0588682
1	1.25	0.016		contig_9208_5	0.0604524
264	1.39013	0.0143871		contig_962_2	0.0608082
336	1.3964	0.0143226		contig_10861_4	0.0620372
28	1.3964	0.0143226		contig_143_4	0.0629058
2	1.42857	0.014		contig_1037_2	0.0635506
253	1.4554	0.0137419		contig_1554_2	0.0643554
43	1.55779	0.0128387		contig_1499_4	0.0644759
683	1.59794	0.0125161		contig_9675_4	0.0658034
41	1.61458	0.0123871		contig_3977_4	0.0670125
484	1.67568	0.0119355		contig_8499_4	0.0672014
75	1.72222	0.0116129		contig_4282_4	0.0678783
917	1.84524	0.0108387		contig_7829_2	0.0683271
47	1.84524	0.0108387		contig_476_2	0.069757
226	1.96203	0.0101935		contig_8202_4	0.0702629
352	2.13793	0.00935484		contig_486_2	0.0708086
232	2.15278	0.00929032		contig_4280_2	0.0716266
309	2.23022	0.00896774		contig_2684_4	0.0746808
212	2.36641	0.00845161		contig_1902_4	0.0755177
322	2.56198	0.00780645		contig_415_2	0.0756651
45	3.16327	0.00632258		contig_1457_4	0.075999
900	4.02597	0.00496774		contig_1402_2	0.0763735
317	4.3662	0.00458065		contig_14519_4	0.0767137
248	4.42857	0.00451613		contig_1965_4	0.076904
229	4.62687	0.00432258		contig_111_3	0.0769995
				contig_4689_2	0.0772105
				contig_4048_2	0.0783818
				contig_2867_4	0.0789407
				contig_15209_2	0.0796097
				contig_391_4	0.0813221
				contig_1256_4	0.0813648
				contig_14888_2	0.0819455
				contig_1886_4	0.0820975
				contig_1548_4	0.0824907
				contig_561_2	0.0831768
				contig_13564_2	0.0836256
				contig_3982_2	0.0843537
				contig_8981_2	0.0852117
				contig_4363_3	0.085282
				contig_10067_2	0.0858013
				contig_4161_2	0.085825
				contig_12884_2	0.0858964
				contig_505_4	0.0860394
				contig_3879_4	0.0867861
				contig_1146_2	0.0870053
				contig_402_2	0.0876449
				contig_3869_2	0.0881182
				contig_15877_2	0.0890037
				contig_3099_2	0.089183
				contig_11967_4	0.0896991
				contig_540_2	0.0901949
				contig_1852_2	0.0909624
				contig_2890_4	0.0926479
				contig_2877_2	0.0927866
				contig_530_2	0.0929257
				contig_694_4	0.0934298
				contig_2552_2	0.0937406
				contig_903_4	0.0937689
				contig_934_2	0.0938541
				contig_1460_2	0.0940249
				contig_2678_2	0.094541
				contig_1480_2	0.0950337
				contig_9490_2	0.09562
				contig_2327_0	0.0965131
				contig_3745_4	0.0976378
				contig_3962_2	0.0980702
				contig_384_4	0.0981945
				contig_2825_4	0.100194
				contig_1714_1	0.100291
				contig_4466_4	0.100944
				contig_725_4	0.101673
				contig_2303_4	0.102007
				contig_2228_0	0.102142
				contig_2769_2	0.102243
				contig_4514_1	0.10231
				contig_12066_4	0.102378
				contig_1433_2	0.102887
				contig_4370_4	0.103402
				contig_3785_4	0.103575
				contig_2415_2	0.103679
				contig_1766_2	0.103922
				contig_3076_2	0.103922
				contig_3715_2	0.103957
				contig_2157_2	0.104167
				contig_13128_4	0.105442
				contig_2817_2	0.105622
				contig_869_4	0.106933
				contig_4141_2	0.107044
				contig_101_4	0.107378
				contig_1599_3	0.107602
				contig_2843_4	0.108127
				contig_9181_4	0.10843
				contig_6195_4	0.108734
				contig_2417_2	0.108963
				contig_609_2	0.11036
				contig_807_2	0.110952
				contig_5048_2	0.111631
				contig_239_4	0.111873
				contig_84_2	0.11236
				contig_1646_4	0.1124
				contig_2813_4	0.112482
				contig_1177_2	0.112564
				contig_11478_1	0.112686
				contig_2668_4	0.113595
				contig_12947_4	0.114054
				contig_904_2	0.114645
				contig_3500_2	0.114687
				contig_659_2	0.114687
				contig_1013_2	0.115242
				contig_3111_0	0.115499
				contig_3236_2	0.115585
				contig_327_4	0.115888
				contig_3219_0	0.116105
				contig_411_2	0.116541
				contig_3704_4	0.116673
				contig_7703_4	0.116761
				contig_2429_2	0.116805
				contig_3689_4	0.117826
				contig_14476_4	0.118456
				contig_2128_0	0.119369
				contig_1874_4	0.120811
				contig_4329_4	0.121141
				contig_2351_4	0.121616
				contig_15928_4	0.121712
				contig_3830_2	0.12176
				contig_1034_2	0.122336
				contig_2543_4	0.122724
				contig_1116_3	0.123703
				contig_5024_2	0.125863
				contig_4348_0	0.126273
				contig_13500_2	0.12731
				contig_2708_4	0.127993
				contig_919_4	0.128311
				contig_3731_4	0.128471
				contig_2510_2	0.128952
				contig_9058_4	0.129005
				contig_441_6	0.129167
				contig_3989_4	0.129436
				contig_9196_4	0.130471
				contig_3092_2	0.130526
				contig_194_4	0.130747
				contig_3070_2	0.131245
				contig_13553_4	0.132084
				contig_10312_4	0.132592
				contig_496_4	0.132819
				contig_3546_4	0.133162
				contig_9331_3	0.133621
				contig_561_4	0.134083
				contig_3897_2	0.134083
				contig_4223_2	0.134199
				contig_1001_2	0.134432
				contig_2814_3	0.1349
				contig_3955_2	0.136264
				contig_12026_2	0.13735
				contig_10401_4	0.13735
				contig_2443_2	0.13735
				contig_1468_4	0.137533
				contig_2502_2	0.137533
				contig_2583_4	0.138517
				contig_191_2	0.139013
				contig_3119_2	0.139013
				contig_2721_4	0.139263
				contig_1948_4	0.140462
				contig_596_4	0.140653
				contig_2875_2	0.140845
				contig_3137_4	0.140845
				contig_3824_4	0.140973
				contig_4071_4	0.141102
				contig_812_1	0.142923
				contig_2046_1	0.142989
				contig_13067_2	0.143519
				contig_11187_4	0.144455
				contig_2403_4	0.145199
				contig_44_4	0.145403
				contig_3739_4	0.14554
				contig_15845_3	0.145814
				contig_9895_4	0.145882
				contig_3638_2	0.145882
				contig_325_2	0.146364
				contig_344_4	0.147059
				contig_1_4	0.147619
				contig_2002_4	0.148184
				contig_3302_2	0.14861
				contig_171_2	0.148824
				contig_1969_2	0.149038
				contig_3945_2	0.149758
				contig_2959_2	0.150485
				contig_4117_2	0.151441
				contig_3359_0	0.152409
				contig_300_4	0.153011
				contig_146_2	0.153541
				contig_11327_4	0.154536
				contig_15303_2	0.154768
				contig_13610_4	0.155311
				contig_352_4	0.155466
				contig_2653_4	0.155544
				contig_1172_4	0.155857
				contig_3599_2	0.156329
				contig_5750_2	0.15752
				contig_1261_4	0.15752
				contig_12791_2	0.1576
				contig_1854_4	0.157681
				contig_2464_2	0.158649
				contig_666_2	0.159465
				contig_15945_4	0.160955
				contig_3700_4	0.160955
				contig_3814_2	0.161039
				contig_534_4	0.161627
				contig_4726_2	0.161795
				contig_3324_3	0.162049
				contig_1802_2	0.162815
				contig_3341_2	0.163502
				contig_3996_2	0.163761
				contig_1409_2	0.164282
				contig_1181_4	0.165775
				contig_13046_4	0.165864
				contig_11596_2	0.166309
				contig_11272_3	0.166577
				contig_7570_2	0.166846
				contig_15899_4	0.166936
				contig_10043_2	0.167477
				contig_585_2	0.167477
				contig_2619_1	0.168478
				contig_2242_4	0.169214
				contig_4393_2	0.169399
				contig_4327_4	0.169677
				contig_1817_2	0.16977
				contig_15938_4	0.170143
				contig_4419_2	0.171082
				contig_12378_4	0.171365
				contig_1876_3	0.17146
				contig_285_4	0.172991
				contig_5032_2	0.173088
				contig_1370_2	0.173475
				contig_850_2	0.174353
				contig_2494_2	0.17455
				contig_12883_4	0.175439
				contig_3032_2	0.175439
				contig_1257_2	0.175837
				contig_3681_2	0.176538
				contig_2634_4	0.176638
				contig_4188_3	0.176941
				contig_10353_4	0.177549
				contig_1403_2	0.177549
				contig_12887_2	0.177854
				contig_2389_2	0.178059
				contig_15741_2	0.178263
				contig_3776_2	0.178366
				contig_425_2	0.178984
				contig_1235_4	0.178984
				contig_3323_1	0.179398
				contig_10608_4	0.180023
				contig_2663_2	0.180023
				contig_2872_4	0.180233
				contig_563_2	0.180442
				contig_1302_6	0.180863
				contig_8923_4	0.181075
				contig_8520_4	0.181499
				contig_8912_2	0.181712
				contig_4319_2	0.182032
				contig_1200_2	0.182783
				contig_2357_4	0.183323
				contig_15360_3	0.184634
				contig_3081_1	0.184744
				contig_13898_1	0.185407
				contig_4279_2	0.185518
				contig_12205_2	0.186074
				contig_296_4	0.18641
				contig_151_2	0.186972
				contig_14647_4	0.187311
				contig_1293_2	0.187424
				contig_3353_1	0.188107
				contig_5208_2	0.18845
				contig_1296_1	0.188679
				contig_1685_3	0.189024
				contig_15483_4	0.190652
				contig_2650_2	0.19124
				contig_7402_1	0.192188
				contig_11678_4	0.192906
				contig_170_4	0.192906
				contig_603_2	0.193508
				contig_13073_2	0.193992
				contig_12542_4	0.193992
				contig_1846_1	0.194479
				contig_2096_2	0.194601
				contig_1109_2	0.195337
				contig_3306_4	0.196451
				contig_2610_3	0.196576
				contig_7983_2	0.199101
				contig_10031_4	0.199614
				contig_12976_4	0.2
				contig_6309_2	0.200647
				contig_9693_2	0.200777
				contig_2859_2	0.202086
				contig_2431_4	0.202482
				contig_5043_4	0.202747
				contig_5200_1	0.203412
				contig_6238_2	0.205162
				contig_681_2	0.205162
				contig_1649_2	0.205707
				contig_13026_4	0.206667
				contig_15173_2	0.206667
				contig_2586_2	0.206805
				contig_2960_3	0.206943
				contig_1150_4	0.207081
				contig_2036_4	0.208333
				contig_4105_4	0.208473
				contig_12060_1	0.209177
				contig_8791_4	0.209459
				contig_516_2	0.210312
				contig_11879_2	0.210455
				contig_1464_4	0.210455
				contig_4001_4	0.210884
				contig_6358_3	0.21262
				contig_14498_2	0.212766
				contig_488_4	0.212912
				contig_36_4	0.213058
				contig_4196_2	0.213058
				contig_2508_4	0.213941
				contig_1788_2	0.213941
				contig_2865_2	0.214088
				contig_9043_2	0.21483
				contig_9316_2	0.215427
				contig_3149_2	0.215427
				contig_11408_2	0.215577
				contig_2113_2	0.215877
				contig_2693_3	0.216632
				contig_12978_4	0.216783
				contig_2450_2	0.217087
				contig_2207_2	0.217087
				contig_562_4	0.217391
				contig_480_4	0.218927
				contig_1309_4	0.219858
				contig_3151_2	0.222701
				contig_2390_4	0.223022
				contig_3498_4	0.223827
				contig_1025_2	0.224964
				contig_13055_2	0.225127
				contig_3376_2	0.225619
				contig_2618_4	0.225619
				contig_1907_2	0.226277
				contig_3486_2	0.226774
				contig_1383_2	0.227273
				contig_11223_2	0.227941
				contig_1105_4	0.228614
				contig_7644_2	0.228782
				contig_722_4	0.228951
				contig_1498_4	0.230483
				contig_2560_2	0.232036
				contig_5789_2	0.233258
				contig_9545_4	0.23361
				contig_5416_4	0.235562
				contig_7204_4	0.235921
				contig_2951_4	0.23628
				contig_543_4	0.23773
				contig_2334_4	0.237913
				contig_11775_4	0.238095
				contig_2142_2	0.238645
				contig_2399_4	0.238829
				contig_16047_2	0.240497
				contig_15043_2	0.240497
				contig_2994_2	0.240497
				contig_6694_4	0.241433
				contig_4368_4	0.242377
				contig_2198_4	0.243328
				contig_822_2	0.243328
				contig_1173_2	0.243902
				contig_1348_4	0.244094
				contig_10145_4	0.244287
				contig_1470_2	0.244479
				contig_3533_2	0.244866
				contig_1887_2	0.245642
				contig_4744_3	0.245837
				contig_8841_2	0.246032
				contig_12220_2	0.246423
				contig_2062_2	0.246423
				contig_3795_6	0.246619
				contig_10257_4	0.247209
				contig_3485_3	0.247802
				contig_349_4	0.248
				contig_5583_4	0.248199
				contig_13412_4	0.248199
				contig_4732_4	0.248397
				contig_5667_2	0.248796
				contig_9889_4	0.249196
				contig_13203_4	0.250404
				contig_1430_4	0.250606
				contig_15288_2	0.253061
				contig_8745_4	0.253061
				contig_1347_2	0.253682
				contig_3701_6	0.25389
				contig_1390_0	0.254098
				contig_3991_4	0.254307
				contig_10965_4	0.254516
				contig_4470_2	0.254725
				contig_999_4	0.254725
				contig_3420_4	0.255354
				contig_8363_2	0.257048
				contig_2998_2	0.257475
				contig_2374_4	0.258981
				contig_1594_2	0.258981
				contig_1333_2	0.259631
				contig_13367_4	0.259631
				contig_2010_2	0.261163
				contig_9725_4	0.261383
				contig_7314_3	0.261603
				contig_506_2	0.261603
				contig_11646_2	0.262046
				contig_358_4	0.263158
				contig_1623_2	0.263605
				contig_985_2	0.263605
				contig_3242_2	0.264505
				contig_1625_3	0.264505
				contig_3917_2	0.265184
				contig_2919_2	0.266094
				contig_267_4	0.266094
				contig_3750_2	0.268398
				contig_3517_4	0.268631
				contig_240_3	0.268864
				contig_3495_4	0.270506
				contig_3805_2	0.270979
				contig_5541_2	0.271216
				contig_3610_2	0.271454
				contig_3711_4	0.272169
				contig_258_4	0.272408
				contig_4944_2	0.272408
				contig_14955_4	0.27361
				contig_2412_4	0.274094
				contig_503_2	0.274094
				contig_8871_4	0.274579
				contig_1513_4	0.275067
				contig_1557_2	0.275067
				contig_1024_4	0.275067
				contig_3338_2	0.275311
				contig_2071_3	0.275311
				contig_4562_2	0.276046
				contig_320_4	0.276292
				contig_3732_4	0.276539
				contig_3483_2	0.277281
				contig_4214_2	0.278027
				contig_94_2	0.278027
				contig_10610_1	0.278276
				contig_13362_2	0.278777
				contig_1414_4	0.279028
				contig_5444_2	0.279279
				contig_13686_4	0.279531
				contig_3396_4	0.279531
				contig_15495_2	0.279531
				contig_1033_2	0.279531
				contig_1758_2	0.280036
				contig_3819_0	0.280543
				contig_725_1	0.281307
				contig_2040_4	0.281818
				contig_192_4	0.282075
				contig_4166_4	0.282332
				contig_5649_4	0.282847
				contig_9384_2	0.283105
				contig_9769_2	0.283105
				contig_9602_2	0.283623
				contig_4056_1	0.284665
				contig_13584_2	0.284926
				contig_11459_4	0.285189
				contig_4246_4	0.285189
				contig_12546_4	0.287303
				contig_3954_2	0.287303
				contig_4208_2	0.287837
				contig_1546_4	0.288104
				contig_2237_4	0.288372
				contig_10399_4	0.289179
				contig_4260_2	0.290262
				contig_1542_2	0.290262
				contig_3290_4	0.290807
				contig_15695_4	0.291627
				contig_3893_4	0.291902
				contig_9692_2	0.291902
				contig_2204_4	0.292177
				contig_319_2	0.292729
				contig_3568_2	0.293839
				contig_8223_2	0.294397
				contig_3453_4	0.295802
				contig_511_3	0.295802
				contig_1134_4	0.296367
				contig_3205_2	0.296651
				contig_1923_2	0.298077
				contig_2584_4	0.298651
				contig_1352_2	0.298651
				contig_4234_2	0.298651
				contig_531_4	0.298939
				contig_9284_2	0.299228
				contig_3381_2	0.299517
				contig_14382_4	0.300388
				contig_644_4	0.300388
				contig_10626_3	0.300679
				contig_1086_2	0.300679
				contig_452_4	0.300971
				contig_7651_3	0.301263
				contig_2705_3	0.301263
				contig_10977_2	0.302439
				contig_8690_2	0.302734
				contig_623_4	0.303327
				contig_1323_2	0.303624
				contig_2427_3	0.304519
				contig_4937_2	0.305118
				contig_13454_4	0.306022
				contig_21_2	0.306022
				contig_1281_2	0.306324
				contig_3538_2	0.306627
				contig_2841_0	0.306627
				contig_2355_4	0.306931
				contig_13503_1	0.307235
				contig_1092_1	0.308151
				contig_3375_2	0.308458
				contig_1107_4	0.308458
				contig_14655_2	0.309073
				contig_12873_4	0.30969
				contig_2877_4	0.310933
				contig_2856_2	0.310933
				contig_2385_4	0.310933
				contig_1376_4	0.310933
				contig_3333_2	0.311871
				contig_712_4	0.312185
				contig_8936_4	0.313765
				contig_8852_4	0.315041
				contig_113_4	0.315041
				contig_5801_2	0.315361
				contig_1783_4	0.315361
				contig_1940_4	0.315682
				contig_3309_1	0.316327
				contig_1434_4	0.317298
				contig_532_4	0.317623
				contig_339_1	0.317623
				contig_2667_2	0.318275
				contig_3877_4	0.318602
				contig_4848_2	0.321244
				contig_14530_4	0.321244
				contig_3240_4	0.322245
				contig_729_4	0.322581
				contig_708_4	0.322917
				contig_3378_2	0.323591
				contig_2663_2	0.325973
				contig_3782_2	0.326316
				contig_1588_2	0.326316
				contig_3658_4	0.326316
				contig_14486_4	0.32666
				contig_15001_4	0.32666
				contig_861_4	0.32666
				contig_11031_4	0.32735
				contig_1141_4	0.32735
				contig_13220_2	0.327696
				contig_785_2	0.327696
				contig_1821_4	0.32839
				contig_2336_4	0.32839
				contig_7892_4	0.329087
				contig_3191_4	0.329087
				contig_8154_4	0.329437
				contig_909_2	0.329437
				contig_2858_2	0.329787
				contig_1288_2	0.329787
				contig_4859_4	0.33049
				contig_1768_2	0.33049
				contig_13616_4	0.331197
				contig_438_2	0.331197
				contig_9853_2	0.332618
				contig_4093_4	0.332975
				contig_404_2	0.332975
				contig_4124_4	0.333692
				contig_10270_2	0.334412
				contig_13417_4	0.334412
				contig_8789_2	0.335135
				contig_13301_2	0.335861
				contig_11618_2	0.335861
				contig_13547_4	0.337691
				contig_187_3	0.338059
				contig_2119_2	0.338428
				contig_13189_4	0.338798
				contig_13469_4	0.33954
				contig_4128_4	0.33954
				contig_2630_1	0.33954
				contig_3320_2	0.33954
				contig_15114_4	0.341786
				contig_1315_1	0.342541
				contig_883_4	0.3433
				contig_2011_6	0.344062
				contig_3961_1	0.345596
				contig_770_4	0.346756
				contig_11885_4	0.347144
				contig_72_4	0.347534
				contig_1215_4	0.347534
				contig_1458_4	0.350679
				contig_54_4	0.351474
				contig_1791_4	0.351474
				contig_7997_2	0.351873
				contig_2970_3	0.351873
				contig_3689_4	0.351873
				contig_3566_2	0.352673
				contig_2812_4	0.353075
				contig_4141_4	0.353478
				contig_3871_4	0.353478
				contig_3292_2	0.353881
				contig_3317_4	0.355097
				contig_6349_4	0.355913
				contig_13964_4	0.355913
				contig_4533_2	0.355913
				contig_3138_2	0.355913
				contig_2034_4	0.355913
				contig_32_4	0.356322
				contig_11792_4	0.356732
				contig_1849_2	0.356732
				contig_1745_2	0.357143
				contig_9695_2	0.358382
				contig_1374_6	0.358382
				contig_4396_2	0.359212
				contig_268_2	0.359212
				contig_14979_4	0.361305
				contig_8580_2	0.361727
				contig_1582_2	0.36215
				contig_1526_4	0.363423
				contig_9755_2	0.363423
				contig_589_2	0.36385
				contig_114_2	0.364277
				contig_983_4	0.364706
				contig_368_4	0.365135
				contig_1522_2	0.365566
				contig_1250_4	0.365998
				contig_15662_4	0.368171
				contig_1932_2	0.368609
				contig_35_2	0.369048
				contig_13130_4	0.369487
				contig_5603_4	0.369928
				contig_13864_4	0.37037
				contig_9315_2	0.371257
				contig_302_4	0.371257
				contig_4917_4	0.371703
				contig_10587_1	0.371703
				contig_100_2	0.372149
				contig_3300_2	0.372149
				contig_1859_4	0.372149
				contig_14464_4	0.372596
				contig_456_2	0.372596
				contig_2260_4	0.373494
				contig_10041_2	0.374396
				contig_3598_4	0.374396
				contig_828_2	0.374849
				contig_7765_4	0.375303
				contig_14111_2	0.375758
				contig_9651_4	0.376671
				contig_11717_4	0.377129
				contig_14523_4	0.377129
				contig_3466_2	0.377588
				contig_2564_4	0.377588
				contig_9092_1	0.37851
				contig_1691_4	0.37851
				contig_1568_2	0.37851
				contig_386_1	0.379902
				contig_388_0	0.379902
				contig_935_2	0.380835
				contig_11052_4	0.381773
				contig_2096_4	0.382244
				contig_4371_2	0.382716
				contig_823_2	0.382716
				contig_5108_4	0.384139
				contig_15603_2	0.384615
				contig_12260_4	0.384615
				contig_14913_3	0.385093
				contig_499_2	0.385093
				contig_2874_4	0.385572
				contig_4484_2	0.386052
				contig_2111_2	0.386052
				contig_4135_3	0.386534
				contig_2932_4	0.386534
				contig_395_0	0.386534
				contig_11383_4	0.3875
				contig_4135_8	0.3875
				contig_1960_4	0.3875
				contig_4031_4	0.388471
				contig_4666_2	0.389447
				contig_9726_4	0.390921
				contig_774_4	0.391909
				contig_3696_2	0.392405
				contig_1642_4	0.392405
				contig_9018_2	0.393401
				contig_927_4	0.394402
				contig_295_2	0.394402
				contig_5522_4	0.394904
				contig_168_4	0.394904
				contig_3268_6	0.395408
				contig_20_4	0.396419
				contig_3128_2	0.396419
				contig_2963_4	0.396419
				contig_55_4	0.39897
				contig_4104_4	0.39897
				contig_2947_2	0.400517
				contig_7631_2	0.401035
				contig_327_4	0.401035
				contig_3808_4	0.401035
				contig_1047_2	0.402075
				contig_1401_4	0.402597
				contig_11301_2	0.403121
				contig_1358_2	0.403121
				contig_3095_4	0.403646
				contig_13291_3	0.404172
				contig_12710_2	0.404172
				contig_9402_4	0.405229
				contig_4743_4	0.405759
				contig_2052_4	0.405759
				contig_15437_4	0.406291
				contig_9906_2	0.406291
				contig_3447_1	0.406824
				contig_80_2	0.407895
				contig_7392_4	0.408432
				contig_5741_4	0.410053
				contig_14370_4	0.411141
				contig_11421_2	0.411141
				contig_2205_4	0.411141
				contig_4366_4	0.411141
				contig_4137_2	0.411687
				contig_2022_4	0.412234
				contig_5591_4	0.412783
				contig_990_2	0.412783
				contig_12240_2	0.413333
				contig_518_4	0.413333
				contig_13151_4	0.414439
				contig_1120_4	0.41555
				contig_4740_4	0.416107
				contig_11971_4	0.416107
				contig_9961_4	0.417227
				contig_14057_2	0.41779
				contig_2571_4	0.418919
				contig_9667_2	0.419486
				contig_3302_4	0.419486
				contig_3279_4	0.420624
				contig_1226_4	0.420624
				contig_13053_2	0.421196
				contig_2477_8	0.421769
				contig_11752_2	0.421769
				contig_3062_4	0.422343
				contig_12618_2	0.424077
				contig_3530_2	0.424658
				contig_1788_4	0.424658
				contig_210_4	0.42641
				contig_695_3	0.428177
				contig_2477_3	0.428769
				contig_1561_4	0.431154
				contig_15986_2	0.431755
				contig_10573_2	0.431755
				contig_9261_4	0.432961
				contig_2980_1	0.432961
				contig_4285_2	0.433566
				contig_312_4	0.433566
				contig_3849_4	0.434783
				contig_3448_2	0.435393
				contig_2405_3	0.43662
				contig_15883_4	0.437853
				contig_3546_2	0.437853
				contig_2078_4	0.438472
				contig_3711_2	0.439093
				contig_3538_2	0.439093
				contig_1739_4	0.442225
				contig_5715_4	0.442857
				contig_2407_3	0.446686
				contig_14501_2	0.446686
				contig_3574_1	0.446686
				contig_2244_4	0.446686
				contig_12089_3	0.447977
				contig_688_2	0.448625
				contig_9036_4	0.450581
				contig_560_4	0.451237
				contig_2797_4	0.452555
				contig_3181_4	0.452555
				contig_1345_4	0.45388
				contig_5487_4	0.455213
				contig_11239_2	0.456554
				contig_13825_4	0.45858
				contig_1805_4	0.459259
				contig_3096_2	0.459941
				contig_14779_4	0.460624
				contig_2854_4	0.460624
				contig_3255_4	0.46131
				contig_2806_2	0.462687
				contig_691_2	0.462687
				contig_12172_2	0.463378
				contig_4094_4	0.464072
				contig_5072_2	0.465465
				contig_5129_2	0.465465
				contig_4425_2	0.465465
				contig_820_4	0.465465
				contig_4120_4	0.465465
				contig_148_4	0.466165
				contig_8025_4	0.466165
				contig_1763_4	0.466165
				contig_10814_2	0.466867
				contig_792_4	0.467572
				contig_2433_4	0.468986
				contig_2359_4	0.469697
				contig_10244_4	0.47041
				contig_8823_2	0.471125
				contig_1529_4	0.472561
				contig_3528_4	0.472561
				contig_671_3	0.472561
				contig_568_4	0.472561
				contig_9184_1	0.473282
				contig_895_6	0.473282
				contig_4246_1	0.47546
				contig_6351_2	0.47546
				contig_2528_4	0.47619
				contig_1634_2	0.47619
				contig_1253_2	0.47619
				contig_14368_2	0.476923
				contig_1306_4	0.476923
				contig_3315_2	0.476923
				contig_737_4	0.477658
				contig_4189_4	0.477658
				contig_10593_2	0.478395
				contig_4322_3	0.478395
				contig_2442_2	0.479876
				contig_2347_4	0.48062
				contig_14003_2	0.483619
				contig_176_4	0.484375
				contig_10647_3	0.486656
				contig_1662_3	0.486656
				contig_3705_2	0.486656
				contig_3908_2	0.488189
				contig_2352_2	0.488189
				contig_3526_2	0.488189
				contig_2791_3	0.489731
				contig_9327_4	0.490506
				contig_474_4	0.490506
				contig_393_4	0.491284
				contig_15365_4	0.492063
				contig_2144_2	0.492063
				contig_2394_2	0.492063
				contig_12587_1	0.492846
				contig_12638_4	0.492846
				contig_3355_2	0.493631
				contig_2290_4	0.494418
				contig_11562_2	0.494418
				contig_856_2	0.495208
				contig_726_6	0.495208
				contig_3172_4	0.496
				contig_2809_2	0.496795
				contig_2689_2	0.496795
				contig_10707_4	0.498392
				contig_3778_1	0.499195
				contig_1624_2	0.500808
				contig_556_2	0.501618
				contig_1320_2	0.501618
				contig_2708_4	0.501618
				contig_5568_4	0.502431
				contig_4175_2	0.503247
				contig_845_2	0.504065
				contig_2565_4	0.504065
				contig_4299_4	0.504886
				contig_15110_1	0.50571
				contig_1895_4	0.50571
				contig_4013_2	0.506536
				contig_2820_2	0.506536
				contig_13621_2	0.507365
				contig_4913_4	0.507365
				contig_3041_4	0.507365
				contig_1737_4	0.508197
				contig_3396_2	0.509868
				contig_385_2	0.509868
				contig_2094_4	0.511551
				contig_2092_4	0.513245
				contig_5225_2	0.514096
				contig_235_3	0.514096
				contig_2878_3	0.514096
				contig_3573_4	0.514096
				contig_12930_4	0.51495
				contig_871_2	0.51495
				contig_961_4	0.516667
				contig_2800_2	0.517529
				contig_11931_3	0.519263
				contig_2541_4	0.519263
				contig_4183_4	0.521008
				contig_12358_4	0.521886
				contig_8709_4	0.521886
				contig_1867_2	0.521886
				contig_1406_1	0.522766
				contig_1746_2	0.523649
				contig_12643_4	0.524535
				contig_3235_2	0.524535
				contig_640_4	0.524535
				contig_1301_2	0.525424
				contig_924_2	0.525424
				contig_1432_4	0.526316
				contig_8903_2	0.52901
				contig_1826_2	0.52901
				contig_9355_2	0.529915
				contig_847_4	0.530822
				contig_14058_2	0.530822
				contig_1167_3	0.530822
				contig_2380_4	0.531732
				contig_3414_3	0.531732
				contig_14637_2	0.532646
				contig_7711_4	0.532646
				contig_3815_4	0.532646
				contig_2638_2	0.533563
				contig_38_7	0.534483
				contig_885_4	0.534483
				contig_764_2	0.535406
				contig_16_4	0.535406
				contig_1174_2	0.535406
				contig_11139_1	0.536332
				contig_1515_0	0.537262
				contig_10848_4	0.538194
				contig_3356_4	0.538194
				contig_3182_2	0.53913
				contig_2500_3	0.53913
				contig_1313_4	0.54007
				contig_10572_4	0.541012
				contig_5327_2	0.541958
				contig_10208_2	0.541958
				contig_1690_2	0.541958
				contig_1014_2	0.541958
				contig_2884_1	0.542907
				contig_11362_4	0.54386
				contig_1972_4	0.544815
				contig_294_2	0.544815
				contig_11363_2	0.545775
				contig_15684_2	0.546737
				contig_3960_2	0.546737
				contig_3887_4	0.546737
				contig_877_2	0.549645
				contig_9250_4	0.550622
				contig_14469_2	0.550622
				contig_13742_4	0.551601
				contig_15847_2	0.551601
				contig_6797_4	0.553571
				contig_1482_2	0.553571
				contig_1252_4	0.553571
				contig_3916_2	0.554562
				contig_12033_2	0.555556
				contig_15152_4	0.556553
				contig_627_2	0.556553
				contig_4205_4	0.556553
				contig_619_4	0.556553
				contig_12565_3	0.557554
				contig_638_4	0.557554
				contig_3562_1	0.557554
				contig_13443_2	0.558559
				contig_374_4	0.558559
				contig_2781_2	0.558559
				contig_781_4	0.558559
				contig_12904_4	0.559567
				contig_3824_2	0.559567
				contig_3733_4	0.560579
				contig_552_2	0.560579
				contig_13982_2	0.561594
				contig_11267_2	0.563636
				contig_1222_4	0.563636
				contig_15192_2	0.564663
				contig_727_2	0.565693
				contig_864_3	0.565693
				contig_2361_2	0.566728
				contig_4357_4	0.567766
				contig_816_4	0.567766
				contig_834_2	0.568807
				contig_2166_4	0.569853
				contig_3906_4	0.569853
				contig_14569_2	0.571956
				contig_1143_2	0.571956
				contig_3516_3	0.571956
				contig_3969_2	0.571956
				contig_1285_4	0.573013
				contig_3813_0	0.574074
				contig_717_4	0.574074
				contig_3816_2	0.575139
				contig_3865_4	0.575139
				contig_4384_2	0.576208
				contig_1341_2	0.576208
				contig_1605_2	0.576208
				contig_1397_2	0.578358
				contig_2081_4	0.578358
				contig_10794_4	0.580524
				contig_12742_4	0.580524
				contig_1077_2	0.581614
				contig_3541_4	0.582707
				contig_4062_2	0.582707
				contig_1689_0	0.583804
				contig_464_4	0.583804
				contig_9391_4	0.584906
				contig_11721_3	0.584906
				contig_1570_2	0.584906
				contig_1709_2	0.584906
				contig_932_2	0.586011
				contig_1632_4	0.586011
				contig_3695_3	0.587121
				contig_3924_4	0.587121
				contig_328_4	0.588235
				contig_2836_4	0.589354
				contig_430_2	0.590476
				contig_3965_2	0.590476
				contig_1481_4	0.591603
				contig_3244_4	0.591603
				contig_165_2	0.591603
				contig_975_4	0.591603
				contig_15075_4	0.592734
				contig_3820_2	0.592734
				contig_10182_4	0.59387
				contig_2121_2	0.59387
				contig_3669_2	0.59387
				contig_1944_4	0.59501
				contig_3552_2	0.596154
				contig_193_6	0.596154
				contig_13043_4	0.597303
				contig_3845_4	0.598456
				contig_2515_2	0.599613
				contig_14805_2	0.600775
				contig_3808_2	0.600775
				contig_2287_2	0.600775
				contig_3843_2	0.601942
				contig_2472_2	0.601942
				contig_4905_2	0.603113
				contig_14664_4	0.604288
				contig_2161_4	0.605469
				contig_9345_2	0.605469
				contig_4207_2	0.606654
				contig_1577_4	0.606654
				contig_12938_3	0.607843
				contig_1703_4	0.607843
				contig_9074_2	0.609037
				contig_2776_2	0.609037
				contig_454_2	0.609037
				contig_1916_1	0.609037
				contig_10028_2	0.610236
				contig_8017_2	0.610236
				contig_2980_2	0.610236
				contig_1754_2	0.610236
				contig_8608_4	0.61144
				contig_14399_1	0.612648
				contig_2001_2	0.612648
				contig_196_4	0.613861
				contig_359_4	0.613861
				contig_11081_4	0.615079
				contig_519_0	0.615079
				contig_4089_2	0.618762
				contig_10479_4	0.621242
				contig_2903_2	0.621242
				contig_10073_2	0.621242
				contig_2496_2	0.621242
				contig_950_4	0.621242
				contig_2795_4	0.62249
				contig_4229_3	0.62249
				contig_5207_2	0.623742
				contig_9314_2	0.623742
				contig_96_2	0.623742
				contig_74_2	0.623742
				contig_8015_4	0.62753
				contig_8102_2	0.62753
				contig_3055_2	0.62753
				contig_10517_4	0.628803
				contig_3024_2	0.630081
				contig_4267_2	0.630081
				contig_3709_0	0.631365
				contig_13271_1	0.635246
				contig_51_4	0.635246
				contig_655_2	0.635246
				contig_1585_3	0.635246
				contig_5993_4	0.63655
				contig_10_4	0.63655
				contig_2120_3	0.63655
				contig_3216_2	0.63655
				contig_3738_2	0.63786
				contig_2671_3	0.639175
				contig_3789_1	0.639175
				contig_1380_3	0.639175
				contig_26_4	0.640496
				contig_2018_1	0.641822
				contig_392_2	0.641822
				contig_12323_2	0.643154
				contig_12701_2	0.643154
				contig_5431_2	0.643154
				contig_1587_2	0.643154
				contig_1032_2	0.644491
				contig_3200_4	0.644491
				contig_1485_4	0.647182
				contig_2555_1	0.648536
				contig_3673_4	0.648536
				contig_1251_2	0.649895
				contig_4940_2	0.652632
				contig_13173_4	0.652632
				contig_1644_2	0.652632
				contig_3905_1	0.652632
				contig_8088_2	0.654008
				contig_5173_4	0.654008
				contig_2456_4	0.654008
				contig_3007_1	0.654008
				contig_1632_3	0.655391
				contig_3680_4	0.65678
				contig_88_2	0.658174
				contig_2891_4	0.658174
				contig_1343_4	0.659574
				contig_1759_2	0.660981
				contig_3900_2	0.662393
				contig_4439_2	0.663812
				contig_1319_4	0.663812
				contig_3929_2	0.665236
				contig_12245_4	0.665236
				contig_263_4	0.665236
				contig_796_2	0.666667
				contig_12819_1	0.668103
				contig_33_4	0.669546
				contig_12504_2	0.672451
				contig_2192_4	0.672451
				contig_517_4	0.673913
				contig_281_2	0.673913
				contig_12786_2	0.673913
				contig_2493_2	0.673913
				contig_3050_2	0.675381
				contig_14876_4	0.676856
				contig_13843_4	0.676856
				contig_3493_4	0.676856
				contig_3270_4	0.676856
				contig_136_2	0.678337
				contig_13667_2	0.678337
				contig_13517_4	0.678337
				contig_2944_2	0.678337
				contig_3934_2	0.678337
				contig_2306_4	0.678337
				contig_8120_4	0.679825
				contig_3313_4	0.679825
				contig_4479_4	0.681319
				contig_1749_4	0.681319
				contig_9661_4	0.682819
				contig_14923_4	0.684327
				contig_3735_2	0.684327
				contig_2802_2	0.684327
				contig_7743_3	0.685841
				contig_9959_4	0.685841
				contig_13390_2	0.685841
				contig_600_4	0.685841
				contig_632_1	0.685841
				contig_4226_4	0.687361
				contig_12813_2	0.687361
				contig_1003_2	0.687361
				contig_2298_4	0.688889
				contig_1067_2	0.688889
				contig_2018_3	0.688889
				contig_10012_4	0.690423
				contig_10409_4	0.691964
				contig_1900_4	0.691964
				contig_74_2	0.695067
				contig_29_2	0.695067
				contig_237_1	0.695067
				contig_5057_4	0.696629
				contig_2183_2	0.696629
				contig_6863_2	0.698198
				contig_10234_1	0.698198
				contig_2917_2	0.698198
				contig_15244_4	0.699774
				contig_760_2	0.699774
				contig_3580_4	0.699774
				contig_972_4	0.699774
				contig_3129_4	0.699774
				contig_15252_2	0.701357
				contig_14522_4	0.701357
				contig_1751_4	0.701357
				contig_553_4	0.701357
				contig_3337_2	0.704545
				contig_3144_2	0.704545
				contig_987_4	0.70615
				contig_1881_2	0.70615
				contig_947_4	0.707763
				contig_14770_1	0.709382
				contig_434_4	0.709382
				contig_2871_2	0.709382
				contig_9015_4	0.711009
				contig_1865_2	0.711009
				contig_2766_4	0.712644
				contig_420_4	0.714286
				contig_2117_0	0.714286
				contig_7610_4	0.715935
				contig_2781_2	0.715935
				contig_1229_2	0.715935
				contig_8124_4	0.717593
				contig_1417_2	0.717593
				contig_537_2	0.717593
				contig_4501_2	0.719258
				contig_3053_1	0.719258
				contig_4569_5	0.72093
				contig_12897_3	0.72093
				contig_6778_4	0.72093
				contig_4911_2	0.722611
				contig_4363_4	0.722611
				contig_8308_2	0.724299
				contig_1327_2	0.724299
				contig_10693_4	0.725995
				contig_15676_2	0.725995
				contig_11626_3	0.725995
				contig_3364_2	0.725995
				contig_12888_2	0.7277
				contig_753_4	0.7277
				contig_3425_2	0.7277
				contig_5629_2	0.729412
				contig_967_4	0.729412
				contig_952_2	0.729412
				contig_137_2	0.729412
				contig_3618_2	0.731132
				contig_2799_3	0.731132
				contig_1864_4	0.731132
				contig_10877_4	0.732861
				contig_6904_4	0.732861
				contig_3427_2	0.732861
				contig_5719_2	0.734597
				contig_12134_2	0.734597
				contig_419_3	0.734597
				contig_636_4	0.734597
				contig_15504_2	0.736342
				contig_6250_2	0.736342
				contig_112_2	0.736342
				contig_9513_2	0.738095
				contig_2197_4	0.739857
				contig_106_2	0.739857
				contig_5905_2	0.741627
				contig_4390_2	0.741627
				contig_3108_2	0.741627
				contig_270_2	0.741627
				contig_2954_4	0.741627
				contig_3714_4	0.741627
				contig_2148_4	0.743405
				contig_13200_2	0.743405
				contig_280_1	0.743405
				contig_654_0	0.743405
				contig_15161_4	0.745192
				contig_15234_4	0.745192
				contig_5013_2	0.745192
				contig_11837_4	0.746988
				contig_3227_2	0.748792
				contig_1819_2	0.750605
				contig_2453_3	0.750605
				contig_1204_1	0.750605
				contig_12272_3	0.752427
				contig_12750_2	0.752427
				contig_622_2	0.752427
				contig_3158_2	0.752427
				contig_3446_4	0.754258
				contig_12381_4	0.756098
				contig_1718_4	0.756098
				contig_7865_2	0.759804
				contig_9763_4	0.759804
				contig_15704_2	0.759804
				contig_942_4	0.759804
				contig_1717_2	0.759804
				contig_14854_3	0.761671
				contig_154_2	0.761671
				contig_1364_4	0.761671
				contig_11681_2	0.763547
				contig_3310_4	0.763547
				contig_2574_2	0.763547
				contig_12712_2	0.765432
				contig_6033_2	0.765432
				contig_3902_4	0.765432
				contig_5786_2	0.767327
				contig_279_2	0.767327
				contig_3746_4	0.769231
				contig_8907_2	0.771144
				contig_424_4	0.771144
				contig_3064_0	0.771144
				contig_25_2	0.771144
				contig_8320_2	0.773067
				contig_3681_4	0.773067
				contig_1985_4	0.773067
				contig_13172_3	0.775
				contig_1892_4	0.775
				contig_2935_2	0.776942
				contig_3130_2	0.778894
				contig_1602_1	0.780856
				contig_13844_4	0.782828
				contig_3632_4	0.782828
				contig_576_2	0.782828
				contig_8219_2	0.78481
				contig_3406_4	0.786802
				contig_57_4	0.786802
				contig_13979_2	0.788804
				contig_302_4	0.788804
				contig_4581_4	0.788804
				contig_3585_2	0.788804
				contig_15295_2	0.790816
				contig_3433_4	0.790816
				contig_1776_4	0.790816
				contig_12633_2	0.792839
				contig_12464_4	0.792839
				contig_752_3	0.792839
				contig_3132_4	0.792839
				contig_1155_2	0.792839
				contig_3107_4	0.794872
				contig_15512_4	0.794872
				contig_2063_4	0.794872
				contig_13100_2	0.796915
				contig_12336_2	0.796915
				contig_2175_4	0.796915
				contig_1538_2	0.796915
				contig_12107_4	0.803109
				contig_16042_2	0.803109
				contig_863_2	0.803109
				contig_7958_2	0.805195
				contig_14629_2	0.807292
				contig_2077_2	0.807292
				contig_3097_4	0.809399
				contig_13266_4	0.811518
				contig_3666_2	0.811518
				contig_444_4	0.811518
				contig_3798_4	0.813648
				contig_8457_4	0.813648
				contig_7235_4	0.813648
				contig_1488_4	0.813648
				contig_6209_4	0.815789
				contig_4102_2	0.815789
				contig_963_3	0.815789
				contig_13375_2	0.817942
				contig_859_4	0.817942
				contig_1901_4	0.817942
				contig_3972_2	0.822281
				contig_15019_2	0.824468
				contig_4325_4	0.824468
				contig_3514_2	0.824468
				contig_3949_4	0.826667
				contig_2387_2	0.826667
				contig_3398_2	0.826667
				contig_15469_5	0.828877
				contig_122_4	0.828877
				contig_2901_2	0.831099
				contig_3481_2	0.831099
				contig_13870_3	0.833333
				contig_982_2	0.833333
				contig_1487_4	0.83558
				contig_1233_4	0.83558
				contig_3189_4	0.837838
				contig_661_4	0.837838
				contig_10282_4	0.840108
				contig_11270_2	0.840108
				contig_3646_2	0.840108
				contig_10347_4	0.844687
				contig_1562_4	0.844687
				contig_1721_4	0.844687
				contig_846_4	0.844687
				contig_11894_4	0.846995
				contig_11664_3	0.846995
				contig_2056_4	0.846995
				contig_311_2	0.846995
				contig_6202_4	0.849315
				contig_3594_2	0.849315
				contig_2091_4	0.849315
				contig_11121_4	0.851648
				contig_12101_1	0.851648
				contig_12916_4	0.851648
				contig_2923_4	0.851648
				contig_15406_4	0.853994
				contig_3276_2	0.853994
				contig_340_4	0.853994
				contig_14881_2	0.856354
				contig_11418_4	0.856354
				contig_948_3	0.856354
				contig_628_2	0.856354
				contig_4374_4	0.856354
				contig_11872_4	0.858726
				contig_1517_4	0.858726
				contig_3261_4	0.858726
				contig_706_4	0.858726
				contig_4327_1	0.861111
				contig_2649_4	0.861111
				contig_1290_2	0.861111
				contig_1705_2	0.861111
				contig_2624_4	0.861111
				contig_12413_4	0.86351
				contig_10158_2	0.86351
				contig_2760_2	0.86351
				contig_10306_2	0.865922
				contig_14760_2	0.865922
				contig_10392_2	0.865922
				contig_3558_2	0.865922
				contig_1534_4	0.865922
				contig_2163_4	0.868347
				contig_3693_2	0.868347
				contig_12498_2	0.870787
				contig_2668_2	0.870787
				contig_1249_3	0.870787
				contig_14740_3	0.873239
				contig_6289_2	0.873239
				contig_2743_2	0.873239
				contig_11157_1	0.875706
				contig_11335_4	0.875706
				contig_3346_4	0.875706
				contig_1366_4	0.875706
				contig_1627_2	0.875706
				contig_9467_3	0.878187
				contig_8472_2	0.878187
				contig_1832_4	0.878187
				contig_10439_2	0.880682
				contig_2501_1	0.880682
				contig_994_4	0.880682
				contig_1990_4	0.880682
				contig_9352_2	0.883191
				contig_13678_4	0.883191
				contig_3587_4	0.883191
				contig_2622_2	0.883191
				contig_3394_4	0.885714
				contig_2661_2	0.885714
				contig_907_0	0.888252
				contig_604_2	0.888252
				contig_4365_0	0.888252
				contig_307_4	0.890805
				contig_3742_4	0.893372
				contig_10615_2	0.895954
				contig_1684_2	0.895954
				contig_1439_4	0.895954
				contig_14668_3	0.901163
				contig_2393_3	0.901163
				contig_9879_2	0.901163
				contig_3387_2	0.901163
				contig_5036_2	0.90379
				contig_1031_4	0.90379
				contig_2697_4	0.90379
				contig_2324_2	0.90379
				contig_290_4	0.90379
				contig_3796_2	0.90379
				contig_9999_2	0.906433
				contig_12580_2	0.906433
				contig_2452_4	0.906433
				contig_1771_2	0.906433
				contig_1870_4	0.906433
				contig_868_4	0.906433
				contig_7813_2	0.909091
				contig_4880_2	0.909091
				contig_2034_2	0.911765
				contig_3212_3	0.911765
				contig_3230_4	0.911765
				contig_2787_2	0.911765
				contig_4258_2	0.911765
				contig_1622_2	0.911765
				contig_7382_2	0.914454
				contig_3141_2	0.914454
				contig_6079_2	0.914454
				contig_3062_0	0.91716
				contig_1299_2	0.91716
				contig_2170_4	0.919881
				contig_3512_4	0.919881
				contig_4218_2	0.919881
				contig_8227_2	0.922619
				contig_13012_2	0.925373
				contig_5067_2	0.928144
				contig_8087_2	0.928144
				contig_2912_4	0.928144
				contig_4804_2	0.930931
				contig_2591_2	0.930931
				contig_10571_2	0.930931
				contig_11970_2	0.930931
				contig_4671_4	0.930931
				contig_1068_2	0.930931
				contig_2138_2	0.930931
				contig_2310_2	0.930931
				contig_2718_2	0.930931
				contig_2544_2	0.933735
				contig_1449_4	0.936556
				contig_3351_2	0.936556
				contig_2025_4	0.936556
				contig_15174_4	0.939394
				contig_2605_3	0.939394
				contig_2054_2	0.939394
				contig_326_0	0.939394
				contig_10114_4	0.942249
				contig_15959_4	0.948012
				contig_4119_2	0.948012
				contig_3678_4	0.95092
				contig_10171_2	0.95092
				contig_1351_4	0.95092
				contig_4343_4	0.95092
				contig_2194_4	0.95092
				contig_3169_2	0.95092
				contig_5391_4	0.953846
				contig_4360_2	0.953846
				contig_3507_3	0.953846
				contig_1305_2	0.953846
				contig_749_4	0.953846
				contig_15521_2	0.95679
				contig_11286_1	0.95679
				contig_3829_2	0.95679
				contig_53_2	0.95679
				contig_3210_2	0.95679
				contig_3697_2	0.959752
				contig_5452_4	0.959752
				contig_15118_2	0.959752
				contig_4718_4	0.962733
				contig_2687_2	0.962733
				contig_2707_4	0.962733
				contig_4000_2	0.965732
				contig_14122_8	0.965732
				contig_14122_3	0.965732
				contig_9405_2	0.96875
				contig_269_2	0.96875
				contig_15109_2	0.971787
				contig_902_4	0.971787
				contig_719_4	0.971787
				contig_3760_4	0.971787
				contig_9577_4	0.974843
				contig_9952_2	0.974843
				contig_1509_2	0.974843
				contig_3971_1	0.974843
				contig_2625_2	0.974843
				contig_3260_2	0.974843
				contig_14276_4	0.977918
				contig_3550_2	0.977918
				contig_1595_2	0.981013
				contig_1395_2	0.981013
				contig_3505_3	0.981013
				contig_13416_2	0.984127
				contig_1448_4	0.984127
				contig_2529_4	0.987261
				contig_11616_2	0.987261
				contig_5896_2	0.987261
				contig_3694_4	0.987261
				contig_97_2	0.987261
				contig_4111_2	0.990415
				contig_9212_4	0.990415
				contig_11079_4	0.990415
				contig_98_2	0.990415
				contig_13157_4	0.99359
				contig_702_2	0.99359
				contig_4350_2	0.99359
				contig_14528_4	0.996785
				contig_5308_2	0.996785
				contig_3927_4	1
				contig_2529_4	1
				contig_2089_4	1.00324
				contig_2262_4	1.00324
				contig_1706_4	1.00324
				contig_11529_4	1.00649
				contig_955_4	1.00649
				contig_3548_4	1.00649
				contig_2968_2	1.00649
				contig_1864_3	1.00977
				contig_939_2	1.00977
				contig_3914_4	1.01307
				contig_12307_4	1.01307
				contig_4219_2	1.01307
				contig_12527_2	1.01307
				contig_12995_2	1.01307
				contig_4338_3	1.01307
				contig_1425_7	1.01307
				contig_2671_7	1.01307
				contig_11195_2	1.01639
				contig_1760_3	1.01639
				contig_3004_4	1.01974
				contig_1775_3	1.01974
				contig_5282_2	1.0231
				contig_3408_2	1.0231
				contig_9002_2	1.0231
				contig_2201_2	1.0231
				contig_3430_2	1.0231
				contig_673_4	1.0231
				contig_9194_4	1.02649
				contig_15982_1	1.02649
				contig_2459_3	1.02649
				contig_2838_2	1.02649
				contig_9296_4	1.0299
				contig_4334_4	1.0299
				contig_14874_4	1.03333
				contig_2383_4	1.03333
				contig_783_2	1.03333
				contig_1258_4	1.03333
				contig_9282_4	1.03679
				contig_6402_2	1.03679
				contig_757_4	1.03679
				contig_264_2	1.03679
				contig_1415_4	1.03679
				contig_4390_2	1.03679
				contig_2444_4	1.03679
				contig_13447_2	1.04027
				contig_10078_4	1.04027
				contig_3305_2	1.04027
				contig_9678_4	1.04377
				contig_4572_4	1.04377
				contig_697_4	1.04377
				contig_547_1	1.04377
				contig_1787_4	1.04377
				contig_498_2	1.04377
				contig_10779_2	1.0473
				contig_15981_4	1.0473
				contig_3563_2	1.0473
				contig_1052_2	1.0473
				contig_3967_4	1.05085
				contig_3120_2	1.05085
				contig_242_2	1.05085
				contig_184_4	1.05085
				contig_3014_2	1.05442
				contig_12006_2	1.05442
				contig_9146_4	1.05442
				contig_422_4	1.05442
				contig_11923_2	1.05442
				contig_1544_2	1.05442
				contig_4237_1	1.05442
				contig_1747_4	1.05442
				contig_12525_4	1.05802
				contig_4225_2	1.05802
				contig_1598_2	1.05802
				contig_740_4	1.05802
				contig_10599_2	1.06164
				contig_10324_4	1.06529
				contig_5695_2	1.06529
				contig_5177_4	1.06529
				contig_1038_2	1.06529
				contig_3896_2	1.06529
				contig_747_4	1.06529
				contig_3891_2	1.06529
				contig_13349_1	1.06897
				contig_3400_4	1.06897
				contig_3097_0	1.06897
				contig_2885_4	1.06897
				contig_1563_2	1.06897
				contig_6863_6	1.07266
				contig_3952_2	1.07266
				contig_2922_4	1.07266
				contig_3445_2	1.07266
				contig_554_2	1.07266
				contig_2481_4	1.07266
				contig_9807_2	1.07639
				contig_9290_4	1.07639
				contig_1070_2	1.07639
				contig_3708_4	1.07639
				contig_4975_4	1.08014
				contig_5232_2	1.08014
				contig_8999_2	1.08014
				contig_12729_4	1.08014
				contig_13197_2	1.08014
				contig_1467_2	1.08014
				contig_1730_4	1.08014
				contig_3870_2	1.08014
				contig_3549_2	1.08392
				contig_2413_4	1.08392
				contig_133_4	1.08392
				contig_1022_0	1.08392
				contig_2773_2	1.08392
				contig_4231_2	1.08392
				contig_10059_2	1.08772
				contig_7827_2	1.08772
				contig_15092_3	1.08772
				contig_2916_4	1.08772
				contig_4263_2	1.08772
				contig_3885_4	1.08772
				contig_687_2	1.08772
				contig_1361_2	1.09155
				contig_9482_2	1.09155
				contig_3944_3	1.09155
				contig_2971_1	1.09155
				contig_2152_2	1.09155
				contig_1421_4	1.09155
				contig_2077_4	1.09541
				contig_12275_4	1.09541
				contig_8050_4	1.09541
				contig_12487_4	1.09541
				contig_12483_3	1.09541
				contig_12462_2	1.09541
				contig_3999_4	1.09541
				contig_3811_4	1.09541
				contig_3372_2	1.09541
				contig_2567_4	1.09929
				contig_14349_2	1.1032
				contig_13822_2	1.1032
				contig_2153_2	1.1032
				contig_1653_2	1.1032
				contig_2202_4	1.1032
				contig_1298_3	1.1032
				contig_3915_2	1.1032
				contig_657_2	1.1032
				contig_2012_2	1.10714
				contig_4551_2	1.10714
				contig_1004_0	1.10714
				contig_3223_4	1.11111
				contig_1869_4	1.11111
				contig_8479_3	1.11511
				contig_542_4	1.11511
				contig_341_0	1.11511
				contig_3584_4	1.11511
				contig_4682_4	1.11913
				contig_15136_4	1.11913
				contig_5397_4	1.11913
				contig_866_2	1.11913
				contig_524_2	1.11913
				contig_3872_2	1.12319
				contig_826_4	1.12319
				contig_3649_2	1.12319
				contig_3644_2	1.12319
				contig_1934_4	1.12319
				contig_1951_2	1.12319
				contig_7424_4	1.12727
				contig_7649_4	1.12727
				contig_1124_4	1.12727
				contig_3183_4	1.12727
				contig_4371_3	1.12727
				contig_4186_0	1.12727
				contig_11929_2	1.13139
				contig_2384_0	1.13139
				contig_16019_2	1.13553
				contig_4361_4	1.13553
				contig_2997_6	1.13553
				contig_2700_4	1.13553
				contig_2266_4	1.13553
				contig_1390_4	1.13971
				contig_5445_2	1.13971
				contig_1361_4	1.13971
				contig_4163_3	1.13971
				contig_804_2	1.13971
				contig_1626_4	1.13971
				contig_12553_4	1.14391
				contig_748_2	1.14391
				contig_134_4	1.14391
				contig_12253_2	1.14815
				contig_3738_2	1.14815
				contig_4101_0	1.14815
				contig_3505_0	1.14815
				contig_13594_2	1.15242
				contig_3958_3	1.15242
				contig_4394_4	1.15242
				contig_1756_4	1.15242
				contig_1097_3	1.15242
				contig_2871_6	1.15242
				contig_5202_4	1.15672
				contig_3744_2	1.15672
				contig_3407_2	1.15672
				contig_2109_2	1.15672
				contig_10973_2	1.16105
				contig_2861_2	1.16105
				contig_1657_4	1.16105
				contig_15160_4	1.16541
				contig_11584_2	1.16541
				contig_11896_2	1.16541
				contig_15219_2	1.16541
				contig_1030_2	1.16541
				contig_3932_4	1.16541
				contig_3589_3	1.16541
				contig_4160_4	1.16981
				contig_343_4	1.16981
				contig_1552_4	1.16981
				contig_9580_2	1.17424
				contig_3770_2	1.17424
				contig_2897_2	1.17424
				contig_3870_4	1.17871
				contig_5427_2	1.17871
				contig_6034_4	1.17871
				contig_701_4	1.17871
				contig_1051_4	1.17871
				contig_10285_2	1.18321
				contig_4209_4	1.18321
				contig_3363_1	1.18321
				contig_782_2	1.18321
				contig_4038_2	1.18774
				contig_7201_4	1.18774
				contig_10122_4	1.18774
				contig_3315_2	1.18774
				contig_10076_4	1.18774
				contig_1384_2	1.18774
				contig_1888_4	1.18774
				contig_2118_4	1.18774
				contig_146_2	1.18774
				contig_9103_1	1.19691
				contig_3328_2	1.19691
				contig_3968_4	1.20155
				contig_1971_2	1.20155
				contig_3422_2	1.20623
				contig_19_4	1.20623
				contig_2466_4	1.20623
				contig_3139_4	1.20623
				contig_10482_2	1.21094
				contig_12456_4	1.21094
				contig_13874_4	1.21094
				contig_9375_4	1.21094
				contig_8075_2	1.21094
				contig_2484_2	1.21094
				contig_2880_2	1.21094
				contig_189_2	1.21094
				contig_2196_2	1.21094
				contig_1672_4	1.21094
				contig_10582_2	1.21569
				contig_15813_7	1.21569
				contig_4775_2	1.21569
				contig_9112_1	1.21569
				contig_2291_4	1.21569
				contig_3705_3	1.22047
				contig_9829_2	1.22047
				contig_4941_4	1.22047
				contig_3930_4	1.22047
				contig_2187_4	1.22047
				contig_7537_2	1.2253
				contig_1541_4	1.2253
				contig_908_4	1.2253
				contig_2894_3	1.2253
				contig_7659_2	1.23016
				contig_8985_4	1.23016
				contig_3953_2	1.23016
				contig_1637_2	1.23016
				contig_1816_4	1.23016
				contig_15390_2	1.23506
				contig_12197_4	1.23506
				contig_2938_2	1.23506
				contig_13587_2	1.24
				contig_8973_2	1.24
				contig_940_0	1.24
				contig_3080_1	1.24
				contig_15925_4	1.24498
				contig_2545_4	1.24498
				contig_10328_4	1.24498
				contig_367_4	1.24498
				contig_3727_4	1.24498
				contig_3688_4	1.24498
				contig_1947_4	1.25
				contig_9890_2	1.25
				contig_7999_3	1.25
				contig_898_4	1.25
				contig_375_4	1.25
				contig_629_2	1.25
				contig_1833_4	1.25
				contig_4127_2	1.25506
				contig_14728_2	1.25506
				contig_14852_4	1.25506
				contig_896_2	1.25506
				contig_2667_3	1.25506
				contig_1208_4	1.25506
				contig_3148_4	1.25506
				contig_4298_4	1.25506
				contig_2525_4	1.26016
				contig_3196_4	1.26016
				contig_15642_2	1.26016
				contig_3342_2	1.26016
				contig_3768_2	1.26016
				contig_3560_2	1.26016
				contig_2992_2	1.26016
				contig_11443_4	1.26531
				contig_15290_2	1.26531
				contig_15816_4	1.26531
				contig_10345_4	1.26531
				contig_12666_2	1.26531
				contig_197_2	1.26531
				contig_567_2	1.26531
				contig_199_2	1.26531
				contig_13249_4	1.27049
				contig_1391_2	1.27049
				contig_1340_2	1.27049
				contig_15840_4	1.27572
				contig_15407_2	1.27572
				contig_12617_2	1.27572
				contig_15281_2	1.27572
				contig_2811_3	1.27572
				contig_1959_3	1.28099
				contig_8713_2	1.28099
				contig_4218_2	1.28099
				contig_3094_3	1.28099
				contig_65_2	1.28099
				contig_648_4	1.28099
				contig_3091_4	1.28099
				contig_1466_2	1.28631
				contig_3664_4	1.28631
				contig_2537_4	1.28631
				contig_3325_2	1.28631
				contig_10450_4	1.29167
				contig_5132_4	1.29167
				contig_2816_2	1.29167
				contig_2609_4	1.29167
				contig_14277_4	1.29707
				contig_13909_4	1.29707
				contig_8794_2	1.29707
				contig_9947_2	1.29707
				contig_4557_2	1.29707
				contig_13028_4	1.29707
				contig_1470_1	1.29707
				contig_14701_2	1.29707
				contig_366_2	1.29707
				contig_3307_2	1.29707
				contig_397_4	1.29707
				contig_1093_2	1.30252
				contig_938_2	1.30252
				contig_316_2	1.30252
				contig_15813_2	1.30802
				contig_2213_2	1.30802
				contig_314_3	1.30802
				contig_479_4	1.30802
				contig_8562_2	1.31356
				contig_10218_4	1.31356
				contig_8663_4	1.31356
				contig_1026_4	1.31356
				contig_15220_4	1.31915
				contig_11609_4	1.31915
				contig_1952_4	1.31915
				contig_4617_4	1.32479
				contig_760_2	1.32479
				contig_784_2	1.32479
				contig_1691_4	1.33047
				contig_13260_2	1.33047
				contig_15018_2	1.33047
				contig_13175_4	1.33047
				contig_129_2	1.33047
				contig_1298_1	1.33047
				contig_1754_4	1.33621
				contig_3886_2	1.33621
				contig_545_2	1.33621
				contig_3878_4	1.33621
				contig_12166_4	1.34199
				contig_3936_2	1.34199
				contig_3847_4	1.34199
				contig_1742_4	1.34199
				contig_15710_4	1.34783
				contig_4511_2	1.34783
				contig_11326_2	1.34783
				contig_5138_3	1.35371
				contig_1115_4	1.35371
				contig_3858_2	1.35371
				contig_3998_0	1.35371
				contig_10160_2	1.35965
				contig_11832_1	1.35965
				contig_12100_4	1.35965
				contig_4590_4	1.35965
				contig_2571_2	1.35965
				contig_13965_2	1.35965
				contig_4107_2	1.35965
				contig_2159_2	1.35965
				contig_1911_3	1.35965
				contig_2487_2	1.35965
				contig_12601_4	1.36564
				contig_3626_4	1.36564
				contig_4277_5	1.36564
				contig_3757_4	1.36564
				contig_14398_4	1.37168
				contig_1885_2	1.37168
				contig_2133_3	1.37168
				contig_13338_2	1.37778
				contig_15372_4	1.37778
				contig_2236_1	1.37778
				contig_723_4	1.37778
				contig_15294_2	1.38393
				contig_3760_2	1.38393
				contig_15305_2	1.38393
				contig_1002_4	1.38393
				contig_3636_2	1.38393
				contig_1317_2	1.38393
				contig_2682_2	1.38393
				contig_3264_4	1.38393
				contig_4741_1	1.39013
				contig_10385_2	1.39013
				contig_12251_3	1.39013
				contig_1929_4	1.39013
				contig_4096_4	1.39013
				contig_2409_2	1.39013
				contig_3792_2	1.39013
				contig_1421_4	1.3964
				contig_9586_4	1.3964
				contig_1377_2	1.3964
				contig_4221_4	1.3964
				contig_3484_4	1.3964
				contig_4846_4	1.40271
				contig_5263_4	1.40271
				contig_13308_2	1.40271
				contig_855_4	1.40271
				contig_559_4	1.40271
				contig_3718_4	1.40271
				contig_10414_2	1.40909
				contig_13914_2	1.40909
				contig_4544_4	1.40909
				contig_9742_2	1.40909
[truncated: 1,706 more rows]
